# Supplementary material for: Global protein expression dataset acquired during isoniazid-induced cytoprotection against H2O2 challenge in HL-60 cells
Source: Data Brief. 2016 Jan 29;6:823–8. doi: 10.1016/j.dib.2016.01.035 (PMC4749934; doi:10.1016/j.dib.2016.01.035)
Supplement: Supplementary file 1 — Supplementary material [file mmc1.zip › Supplemental Data.xlsx]

## Sheet: Sheet3
																																								Normalized Ratios
		Experimental data from LC-MS/MS analysis of Sample A						Control light : treated heavy											Experimental data from LC-MS/MS analysis of Sample B							Control heavy : treated light										Sample A	Sample B			Sample A	Sample B
Accession	Description	ΣCoverage	Σ# Proteins	Σ# Unique Peptides	Σ# Peptides	Σ# PSMs	Area	A9: Heavy/Light	A9: Heavy/Light Count	A9: Heavy/Light Variability [%]	Score A(3,7)	Coverage A(3,7)	# Peptides A(3,7)	# PSM A(3,7)	# AAs	MW [kDa]	calc. pI		ΣCoverage	Σ# Proteins	Σ# Unique Peptides	Σ# Peptides	Σ# PSMs	Area	A9: Heavy/Light	A9: Heavy/Light Count	A9: Heavy/Light Variability [%]	Score A(3,7)	Coverage A(3,7)	# Peptides A(3,7)	# PSM A(3,7)	# AAs	MW [kDa]	calc. pI		(control/treated)	(control/treated)			(control/treated)	(control/treated)	Average	StdDev		log2(Average)	StdDev
Q99714-2	Isoform 2 of 3-hydroxyacyl-CoA dehydrogenase type-2 OS=Homo sapiens GN=HSD17B10 - [HCD2_HUMAN]	54.76	2	7	7	13	2.51729e+07	1.78554	7	17.3441	45.4232	54.76	7	13	252	25.9676	7.21045		54.76	2	7	7	14	2.35699e+07	0.718091	9	15.9557	44.2558	54.76	7	14	252	25.9676	7.21045		0.560053	0.718091	average ratios		0.366538	0.515941	0.441239	0.105644		-1.18037	-0.282609
P12004	Proliferating cell nuclear antigen OS=Homo sapiens GN=PCNA PE=1 SV=1 - [PCNA_HUMAN]	9.2	1	2	2	2	4.22852e+06	1.52811	2	3.65926	5.09457	9.2	2	2	261	28.7503	4.69092		15.71	1	3	3	6	8.29716e+06	0.682764	5	16.8125	17.575	15.71	3	6	261	28.7503	4.69092		0.654402	0.682764	Sample A	1.52795	0.428286	0.490559	0.459422	0.0440334		-1.12211	-0.107548
P80723	Brain acid soluble protein 1 OS=Homo sapiens GN=BASP1 PE=1 SV=2 - [BASP1_HUMAN]	41.41	1	5	5	12	1.70033e+07	1.25987	6	24.5159	39.1059	41.41	5	12	227	22.68	4.62744		56.83	1	7	7	17	7.09211e+07	0.783876	7	14.5396	55.3983	56.83	7	17	227	22.68	4.62744		0.79373	0.783876	Sample B	1.39181	0.519472	0.563207	0.54134	0.0309251		-0.885394	-0.0505799
C9JXG8	Ran-specific GTPase-activating protein (Fragment) OS=Homo sapiens GN=RANBP1 PE=4 SV=2 - [C9JXG8_HUMAN]	13.79	3	2	2	4	1.40345e+07	1.50478	1		9.13943	13.79	2	4	145	16.8897	8.52881		13.79	3	2	2	6	2.16052e+07	1.05281	2	78.2609	14.1441	13.79	2	6	145	16.8897	8.52881		0.664549	1.05281			0.434927	0.75643	0.595679	0.227337		-0.747393	-0.285238
Q13263-2	Isoform 2 of Transcription intermediary factor 1-beta OS=Homo sapiens GN=TRIM28 - [TIF1B_HUMAN]	7.04	2	3	3	7	1.48108e+07	1.20138	3	2.39529	20.2059	7.04	3	7	753	79.4235	5.98584		7.04	2	3	3	11	1.49883e+07	0.912936	4	13.0417	31.4304	7.04	3	11	753	79.4235	5.98584		0.832373	0.912936			0.544763	0.655935	0.600349	0.0786104		-0.736127	-0.0963894
F5H3V0	DNA replication licensing factor MCM2 OS=Homo sapiens GN=MCM2 PE=3 SV=1 - [F5H3V0_HUMAN]	2.72	4	2	2	3	2.37637e+06	1.13901	2	7.60527	9.14028	2.72	2	3	808	91.2162	6.43018		5.69	4	4	4	6	5.1968e+06	0.985542	4	29.1718	16.0688	5.69	4	6	808	91.2162	6.43018		0.877959	0.985542			0.574598	0.708101	0.64135	0.0944012		-0.640817	-0.0943228
F8VW92	Tubulin beta chain OS=Homo sapiens GN=TUBB PE=3 SV=1 - [F8VW92_HUMAN]	57.24	3	5	20	213	2.21192e+08	0.888712	26	30.4156	573.254	57.24	20	213	435	48.4876	5.19873		66.67	3	5	22	380	3.14594e+08	0.78191	42	32.2789	1050.85	66.67	22	380	435	48.4876	5.19873		1.12522	0.78191			0.736425	0.561794	0.64911	0.123483		-0.623466	-0.118604
P68363	Tubulin alpha-1B chain OS=Homo sapiens GN=TUBA1B PE=1 SV=1 - [TBA1B_HUMAN]	23.95	1	8	8	32	6.0506e+07	0.933424	16	34.101	89.1157	23.95	8	32	451	50.1196	5.05908		37.03	1	13	13	72	1.15816e+08	0.859176	36	40.6517	205.582	37.03	13	72	451	50.1196	5.05908		1.07132	0.859176			0.70115	0.617309	0.659229	0.0592846		-0.601148	-0.0540613
H9KV75	Alpha-actinin-1 OS=Homo sapiens GN=ACTN1 PE=4 SV=1 - [H9KV75_HUMAN]	17.15	5	4	12	22	2.93694e+07	0.818168	5	10.4364	56.4698	17.15	12	22	822	94.7657	5.69385		16.3	5	5	11	27	3.82664e+07	0.754065	5	15.7443	72.9282	16.3	11	27	822	94.7657	5.69385		1.22224	0.754065			0.799921	0.541788	0.670854	0.182528		-0.575928	-0.1567
P16949	Stathmin OS=Homo sapiens GN=STMN1 PE=1 SV=3 - [STMN1_HUMAN]	18.12	6	3	3	4	3.39375e+07	1.0031	3	16.3301	9.97679	18.12	3	4	149	17.292	5.97314		20.81	2	3	3	7	3.39703e+07	0.957652	3	54.7802	17.4463	20.81	3	7	149	17.292	5.97314		0.996912	0.957652			0.652449	0.688063	0.670256	0.025183		-0.577216	-0.0216873
Q8WUM4	Programmed cell death 6-interacting protein OS=Homo sapiens GN=PDCD6IP PE=1 SV=1 - [PDC6I_HUMAN]	4.61	2	2	2	3	5.02267e+06	1.16621	2	4.24283	8.69824	4.61	2	3	868	95.9631	6.52197		4.61	2	3	3	7	1.26031e+06	1.10226	2	124.46	16.4998	4.61	3	7	868	95.9631	6.52197		0.857475	1.10226			0.561192	0.791961	0.676576	0.163179		-0.563675	-0.135949
P60709	Actin, cytoplasmic 1 OS=Homo sapiens GN=ACTB PE=1 SV=1 - [ACTB_HUMAN]	65.07	2	22	22	614	1864553857	0.931882	185	20.4031	1939.71	65.07	22	614	375	41.7097	5.47803		68.27	2	23	23	826	2.69766e+09	0.938615	251	14.5309	2638.02	68.27	23	826	375	41.7097	5.47803		1.0731	0.938615			0.70231	0.674385	0.688347	0.0197465		-0.538791	-0.0154562
Q99832	T-complex protein 1 subunit eta OS=Homo sapiens GN=CCT7 PE=1 SV=2 - [TCPH_HUMAN]	27.26	1	9	9	19	9.908e+06	1.09238	11	10.7692	54.6737	27.26	9	19	543	59.3289	7.6499		30.2	1	10	10	21	3.23068e+07	1.10132	11	8.90266	62.1593	30.2	10	21	543	59.3289	7.6499		0.915429	1.10132			0.599121	0.791284	0.695203	0.13588		-0.524495	-0.102514
A8K092	ATP synthase subunit alpha OS=Homo sapiens GN=ATP5A1 PE=2 SV=1 - [A8K092_HUMAN]	9.34	2	3	3	11	24796580	0.849512	5	23.0405	28.1876	9.34	3	11	503	54.4597	8.23584		11.73	2	4	4	17	3.45089e+07	0.879437	10	41.6598	48.6221	11.73	4	17	503	54.4597	8.23584		1.17715	0.879437			0.770407	0.631866	0.701137	0.0979632		-0.512232	-0.0715694
B4DP21	Prostaglandin E synthase 3 OS=Homo sapiens GN=PTGES3 PE=2 SV=1 - [B4DP21_HUMAN]	32.31	3	5	5	15	4.15636e+07	0.990897	7	12.847	40.1447	32.31	5	15	130	14.9489	4.76709		31.54	3	4	4	17	4.26552e+07	1.03654	7	19.5512	44.5593	31.54	4	17	130	14.9489	4.76709		1.00919	1.03654			0.660482	0.744743	0.702613	0.0595813		-0.509198	-0.0431798
P41250	Glycine--tRNA ligase OS=Homo sapiens GN=GARS PE=1 SV=3 - [SYG_HUMAN]	6.09	1	3	3	9	2.95957e+06	0.837977	5	24.8657	22.1179	6.09	3	9	739	83.1126	7.03467		7.31	1	3	3	17	8.27248e+06	0.881995	8	6.41301	46.0215	7.31	3	17	739	83.1126	7.03467		1.19335	0.881995			0.781012	0.633704	0.707358	0.104162		-0.499488	-0.073552
P27824	Calnexin OS=Homo sapiens GN=CANX PE=1 SV=2 - [CALX_HUMAN]	16.55	1	9	9	34	1.12791e+08	1.09128	12	17.7636	103.835	16.55	9	34	592	67.5259	4.60205		14.19	1	6	6	26	7.61514e+07	1.13268	8	12.7479	76.2269	14.19	6	26	592	67.5259	4.60205		0.916354	1.13268			0.599726	0.813817	0.706771	0.151385		-0.500684	-0.107243
P19623	Spermidine synthase OS=Homo sapiens GN=SRM PE=1 SV=1 - [SPEE_HUMAN]	18.21	1	4	4	4	1.53588e+07	0.884901	3	13.8571	9.89366	18.21	4	4	302	33.8027	5.49072		10.26	1	3	3	4	9.09779e+06	0.981518	3	10.6001	9.07377	10.26	3	4	302	33.8027	5.49072		1.13007	0.981518			0.739597	0.70521	0.722403	0.0243149		-0.469123	-0.0157899
P33993-2	Isoform 2 of DNA replication licensing factor MCM7 OS=Homo sapiens GN=MCM7 - [MCM7_HUMAN]	8.48	2	2	2	4	7.22e+06	0.672897	4	15.0009	11.4941	8.48	2	4	389	44.6207	6.23975		8.48	2	2	2	6	1.07077e+07	0.680157	5	3.92211	17.6589	8.48	2	6	389	44.6207	6.23975		1.48611	0.680157			0.972615	0.488686	0.73065	0.34219		-0.452747	-0.212037
P60842	Eukaryotic initiation factor 4A-I OS=Homo sapiens GN=EIF4A1 PE=1 SV=1 - [IF4A1_HUMAN]	25.12	1	7	7	14	2.43676e+07	0.791387	7	17.0027	42.5927	25.12	7	14	406	46.1246	5.47803		28.82	1	8	8	35	5.01811e+07	0.87672	24	14.935	106.019	28.82	8	35	406	46.1246	5.47803		1.2636	0.87672			0.826991	0.629914	0.728453	0.139355		-0.457093	-0.087443
Q06323	Proteasome activator complex subunit 1 OS=Homo sapiens GN=PSME1 PE=1 SV=1 - [PSME1_HUMAN]	26.91	1	6	6	22	2.82235e+07	1.0294	9	16.8537	65.1318	26.91	6	22	249	28.705	6.02393		19.68	1	4	4	13	2.43951e+07	1.14313	7	18.0041	43.8473	19.68	4	13	249	28.705	6.02393		0.971439	1.14313			0.635777	0.821327	0.728552	0.131204		-0.456895	-0.0822814
P07741	Adenine phosphoribosyltransferase OS=Homo sapiens GN=APRT PE=1 SV=2 - [APT_HUMAN]	35.56	1	5	5	10	2.8882e+07	0.8782	3	5.24181	27.9662	35.56	5	10	180	19.5954	6.02393		20	1	3	3	9	2.16941e+07	1.00437	3	4.00318	23.5114	20	3	9	180	19.5954	6.02393		1.13869	1.00437			0.74524	0.721628	0.733434	0.016696		-0.44726	-0.0101815
B4DPJ8	T-complex protein 1 subunit zeta OS=Homo sapiens GN=CCT6A PE=2 SV=1 - [B4DPJ8_HUMAN]	15	2	5	5	11	8.88352e+06	0.875743	8	30.2537	28.6911	15	5	11	500	54.8328	6.43018		28.4	2	8	8	21	3.24273e+07	1.07673	12	3.5066	59.9888	28.4	8	21	500	54.8328	6.43018		1.14189	1.07673			0.747332	0.773621	0.760476	0.0185891		-0.395025	-0.00965604
P17858	6-phosphofructokinase, liver type OS=Homo sapiens GN=PFKL PE=1 SV=6 - [K6PL_HUMAN]	11.54	2	5	5	10	5.25819e+06	0.790007	6	22.5223	27.4498	11.54	5	10	780	84.9642	7.50342		13.46	2	6	6	9	9.65482e+06	0.973225	7	17.358	23.6862	13.46	6	9	780	84.9642	7.50342		1.26581	0.973225			0.828436	0.699252	0.763844	0.0913468		-0.388651	-0.0464781
P30040	Endoplasmic reticulum resident protein 29 OS=Homo sapiens GN=ERP29 PE=1 SV=4 - [ERP29_HUMAN]	36.78	1	7	7	36	8.70753e+07	0.904757	15	27.9436	97.8266	36.78	7	36	261	28.9752	7.31299		37.16	1	8	8	31	1.48173e+08	1.11386	13	13.9074	89.5228	37.16	8	31	261	28.9752	7.31299		1.10527	1.11386			0.723366	0.800297	0.761831	0.054399		-0.392456	-0.0280235
P52566	Rho GDP-dissociation inhibitor 2 OS=Homo sapiens GN=ARHGDIB PE=1 SV=3 - [GDIR2_HUMAN]	40.8	1	5	5	57	3.06485e+08	0.807869	22	35.0442	164.721	40.8	5	57	201	22.9736	5.21143		44.28	1	7	7	58	4.24604e+08	1.00459	23	98.5111	177.615	44.28	7	58	201	22.9736	5.21143		1.23782	1.00459			0.810119	0.721784	0.765952	0.0624617		-0.384675	-0.0313694
B4DYD8	T-complex protein 1 subunit epsilon OS=Homo sapiens GN=CCT5 PE=2 SV=1 - [B4DYD8_HUMAN]	12.72	6	4	4	10	8.51394e+06	1.09463	6	18.3962	31.6517	12.72	4	10	448	49.4948	6.18896		12.72	6	4	4	12	1.12036e+07	1.29765	9	18.6721	38.4997	12.72	4	12	448	49.4948	6.18896		0.913552	1.29765			0.597893	0.932348	0.76512	0.236496		-0.386242	-0.119386
O00571-2	Isoform 2 of ATP-dependent RNA helicase DDX3X OS=Homo sapiens GN=DDX3X - [DDX3X_HUMAN]	7.12	2	3	3	4	2.3504e+06	0.718944	4	1.74716	10.5824	7.12	3	4	646	71.3109	6.62451		10.99	2	5	5	12	1.11695e+07	0.88312	8	110.293	33.929	10.99	5	12	646	71.3109	6.62451		1.39093	0.88312			0.910322	0.634512	0.772417	0.195027		-0.372548	-0.0940642
Q86UX7-2	Isoform 2 of Fermitin family homolog 3 OS=Homo sapiens GN=FERMT3 - [URP2_HUMAN]	12.67	2	6	6	9	1.09893e+07	0.730877	5	11.9928	22.3332	12.67	6	9	663	75.3827	6.771		9.8	2	5	5	9	2.34831e+07	0.909488	7	21.1759	24.6825	9.8	5	9	663	75.3827	6.771		1.36822	0.909488			0.895458	0.653457	0.774458	0.17112		-0.368742	-0.0814754
O75874	Isocitrate dehydrogenase [NADP] cytoplasmic OS=Homo sapiens GN=IDH1 PE=1 SV=2 - [IDHC_HUMAN]	7.25	1	2	2	4	5.83727e+06	0.896521	2	10.4552	10.195	7.25	2	4	414	46.6295	7.00537		9.42	1	3	3	7	3.49283e+06	1.1432	4	13.302	18.388	9.42	3	7	414	46.6295	7.00537		1.11542	1.1432			0.730011	0.821377	0.775694	0.0646055		-0.366441	-0.0305199
P24534	Elongation factor 1-beta OS=Homo sapiens GN=EEF1B2 PE=1 SV=3 - [EF1B_HUMAN]	20.44	1	3	3	12	4.3237e+07	0.729956	7	40.2004	38.8046	20.44	3	12	225	24.7483	4.66553		12.44	1	2	2	10	5.27704e+07	0.928717	6	65.3745	33.1263	12.44	2	10	225	24.7483	4.66553		1.36995	0.928717			0.896588	0.667274	0.781931	0.16215		-0.354887	-0.0735933
G3V1A4	Cofilin 1 (Non-muscle), isoform CRA_a OS=Homo sapiens GN=CFL1 PE=4 SV=1 - [G3V1A4_HUMAN]	72.48	3	10	10	66	3.82794e+08	0.725274	20	58.9146	225.8	72.48	10	66	149	16.8008	8.35303		72.48	3	10	10	63	4.46018e+08	0.92337	20	13.1773	209.8	72.48	10	63	149	16.8008	8.35303		1.37879	0.92337			0.902376	0.663431	0.782904	0.168959		-0.353094	-0.0762015
P42167-2	Isoform Gamma of Lamina-associated polypeptide 2, isoforms beta/gamma OS=Homo sapiens GN=TMPO - [LAP2B_HUMAN]	14.78	4	3	3	5	1.20194e+07	0.648495	2	5.91706	16.0875	14.78	3	5	345	38.7143	9.15869		19.42	4	4	4	10	9.92142e+06	0.78225	6	8.04255	28.3322	19.42	4	10	345	38.7143	9.15869		1.54203	0.78225			1.00921	0.562038	0.785626	0.316201		-0.348085	-0.140098
B3KM87	Matrin-3 OS=Homo sapiens GN=MATR3 PE=2 SV=1 - [B3KM87_HUMAN]	10.22	4	3	3	7	2.40018e+07	0.837282	3	1.826	19.2187	10.22	3	7	509	56.7005	5.85889		10.22	4	3	3	8	2.48951e+07	1.09619	4	4.87786	21.9152	10.22	3	8	509	56.7005	5.85889		1.19434	1.09619			0.78166	0.7876	0.78463	0.00420007		-0.349916	-0.00187308
F5H0T1	Stress-induced-phosphoprotein 1 OS=Homo sapiens GN=STIP1 PE=4 SV=1 - [F5H0T1_HUMAN]	19.65	3	7	7	12	2.31057e+07	0.905404	8	13.8979	32.9262	19.65	7	12	519	59.74	6.80029		12.91	3	4	4	11	2.23123e+07	1.19052	7	6.60557	34.0476	12.91	4	11	519	59.74	6.80029		1.10448	1.19052			0.722849	0.855375	0.789112	0.0937098		-0.341699	-0.0405779
Q8NC51-4	Isoform 4 of Plasminogen activator inhibitor 1 RNA-binding protein OS=Homo sapiens GN=SERBP1 - [PAIRB_HUMAN]	7.49	4	2	2	5	2.22646e+06	1.00334	1		15.1192	7.49	2	5	387	42.4013	8.44092		7.49	4	2	2	8	4.66023e+06	1.29427	1		23.9625	7.49	2	8	387	42.4013	8.44092		0.996676	1.29427			0.652294	0.929922	0.791108	0.196313		-0.338053	-0.0838875
Q99460-2	Isoform 2 of 26S proteasome non-ATPase regulatory subunit 1 OS=Homo sapiens GN=PSMD1 - [PSMD1_HUMAN]	5.31	2	2	3	4	6.17306e+07	0.880853	2	8.48154	10.7562	5.31	3	4	922	102.193	5.2749		5.31	2	2	3	3	6.11146e+07	1.18186	1		7.56449	5.31	3	3	922	102.193	5.2749		1.13526	1.18186			0.742996	0.849152	0.796074	0.0750641		-0.329026	-0.0310248
Q00610-2	Isoform 2 of Clathrin heavy chain 1 OS=Homo sapiens GN=CLTC - [CLH1_HUMAN]	16.72	2	19	19	57	49673518	0.782465	31	6.99036	156.382	16.72	19	57	1639	187.771	5.69385		17.39	2	19	19	56	5.33646e+07	1.05758	29	13.869	158.74	17.39	19	56	1639	187.771	5.69385		1.27801	1.05758			0.836421	0.759859	0.79814	0.0541375		-0.325286	-0.022064
H7C3I1	Hsc70-interacting protein (Fragment) OS=Homo sapiens GN=ST13 PE=4 SV=1 - [H7C3I1_HUMAN]	25.34	5	3	3	9	1.83069e+07	0.867843	5	13.406	30.7359	25.34	3	9	146	16.3191	4.88135		25.34	5	3	3	10	4.73917e+07	1.17295	4	10.6691	34.7643	25.34	3	10	146	16.3191	4.88135		1.15228	1.17295			0.754134	0.842754	0.798444	0.0626633		-0.324737	-0.025486
P48444	Coatomer subunit delta OS=Homo sapiens GN=ARCN1 PE=1 SV=1 - [COPD_HUMAN]	4.5	2	2	2	5	1.07001e+07	0.935353	2	28.9734	14.0334	4.5	2	5	511	57.1741	6.21436		4.5	2	2	2	6	1.18691e+07	1.259	2	6.73908	16.5586	4.5	2	6	511	57.1741	6.21436		1.06911	1.259			0.699704	0.90458	0.802142	0.144869		-0.318071	-0.0574446
P68371	Tubulin beta-4B chain OS=Homo sapiens GN=TUBB4B PE=1 SV=1 - [TBB4B_HUMAN]	45.84	1	1	16	147	2.21192e+08	0.619883	1		384.062	45.84	16	147	445	49.799	4.89404		58.88	1	2	19	278	3.14594e+08	0.791193	5	53.1888	751.31	58.88	19	278	445	49.799	4.89404		1.61321	0.791193			1.0558	0.568463	0.81213	0.344597		-0.300217	-0.127386
E7EQR4	Ezrin OS=Homo sapiens GN=EZR PE=4 SV=2 - [E7EQR4_HUMAN]	16.61	2	6	6	7	1.27656e+07	0.900469	5	4.11224	20.1935	16.61	6	7	554	65.5386	5.90967		15.88	2	7	7	10	2.17296e+07	1.25285	6	4.01842	29.0407	15.88	7	10	554	65.5386	5.90967		1.11053	1.25285			0.72681	0.900161	0.813486	0.122578		-0.297811	-0.0448748
P62826	GTP-binding nuclear protein Ran OS=Homo sapiens GN=RAN PE=1 SV=3 - [RAN_HUMAN]	29.17	2	6	6	32	1.02672e+08	0.732039	15	18.5627	82.2724	29.17	6	32	216	24.4076	7.48877		22.69	2	5	5	41	1.02605e+08	1.03048	16	264.743	101.821	22.69	5	41	216	24.4076	7.48877		1.36605	1.03048			0.894037	0.740389	0.817213	0.108646		-0.291217	-0.0387163
B4DUR8	T-complex protein 1 subunit gamma OS=Homo sapiens GN=CCT3 PE=2 SV=1 - [B4DUR8_HUMAN]	14.2	3	5	5	15	1.41048e+07	0.878645	13	33.8422	39.9024	14.2	5	15	500	55.6387	5.64307		16.2	3	6	6	11	1.8592e+07	1.23386	10	11.4244	29.9485	16.2	6	11	500	55.6387	5.64307		1.13812	1.23386			0.744863	0.886517	0.81569	0.100165		-0.293908	-0.0360911
C9J3L8	Translocon-associated protein subunit alpha OS=Homo sapiens GN=SSR1 PE=4 SV=1 - [C9J3L8_HUMAN]	12.83	5	3	3	6	1.44364e+07	0.774392	5	14.0251	15.8379	12.83	3	6	265	29.5548	4.29736		12.83	5	3	3	6	3.53528e+07	1.10916	3	11.6646	15.9204	12.83	3	6	265	29.5548	4.29736		1.29134	1.10916			0.84514	0.796918	0.821029	0.0340982		-0.284495	-0.0118154
B8ZZQ6	Prothymosin alpha OS=Homo sapiens GN=PTMA PE=4 SV=1 - [B8ZZQ6_HUMAN]	10.28	6	2	2	3	1.45649e+07	1.07027	2	3.25301	7.55837	10.28	2	3	107	11.7518	3.81494		10.28	6	2	2	5	1.81497e+07	1.42106	3	8.28382	13.1677	10.28	2	5	107	11.7518	3.81494		0.93434	1.42106			0.611498	1.02102	0.816256	0.289573		-0.292906	-0.10391
P53621	Coatomer subunit alpha OS=Homo sapiens GN=COPA PE=1 SV=2 - [COPA_HUMAN]	4.08	2	4	4	4	5.89335e+06	0.726364	4	15.3287	10.3777	4.08	4	4	1224	138.258	7.66455		6.62	2	5	5	6	9.53533e+06	1.03967	5	20.993	16.6812	6.62	5	6	1224	138.258	7.66455		1.37672	1.03967			0.901022	0.746992	0.824007	0.108915		-0.279272	-0.0369135
Q96HE7	ERO1-like protein alpha OS=Homo sapiens GN=ERO1L PE=1 SV=2 - [ERO1A_HUMAN]	5.56	1	2	2	4	3.49163e+06	1.1269	2	11.1328	10.1591	5.56	2	4	468	54.3581	5.68115		5.56	1	2	2	3	6.69681e+06	1.47885	2	1.27311	8.0352	5.56	2	3	468	54.3581	5.68115		0.88739	1.47885			0.58077	1.06254	0.821653	0.340659		-0.283399	-0.117498
P05141	ADP/ATP translocase 2 OS=Homo sapiens GN=SLC25A5 PE=1 SV=7 - [ADT2_HUMAN]	13.76	1	4	4	11	4.05154e+07	0.67491	5	24.7475	27.9242	13.76	4	11	298	32.8312	9.68604		20.13	1	6	6	16	6.47189e+07	0.961131	8	13.7307	44.8212	20.13	6	16	298	32.8312	9.68604		1.48168	0.961131			0.969714	0.690563	0.830138	0.19739		-0.268576	-0.063862
D6RG15	Twinfilin-2 OS=Homo sapiens GN=TWF2 PE=4 SV=1 - [D6RG15_HUMAN]	20.87	2	3	3	7	1.54376e+07	0.745955	4	5.41602	22.8159	20.87	3	7	254	28.8648	6.12549		13.39	2	2	2	6	1.38097e+07	1.08998	3	12.0342	19.4059	13.39	2	6	254	28.8648	6.12549		1.34056	1.08998			0.877358	0.783142	0.83025	0.0666208		-0.268381	-0.0215354
Q5T6W5	Heterogeneous nuclear ribonucleoprotein K OS=Homo sapiens GN=HNRNPK PE=2 SV=1 - [Q5T6W5_HUMAN]	29.67	4	10	10	23	1.04481e+08	0.812437	10	10.5541	75.2941	29.67	10	23	428	47.5276	5.63037		32.24	4	10	10	30	1.83543e+08	1.18893	14	19.8328	95.3025	32.24	10	30	428	47.5276	5.63037		1.23086	1.18893			0.805564	0.854232	0.829898	0.0344131		-0.268994	-0.0111543
P68104	Elongation factor 1-alpha 1 OS=Homo sapiens GN=EEF1A1 PE=1 SV=1 - [EF1A1_HUMAN]	41.34	2	17	17	149	3.79161e+08	0.792935	66	21.112	414.816	41.34	17	149	462	50.1091	9.01221		42.64	2	17	17	146	250561529	1.16842	70	27.3046	410.735	42.64	17	146	462	50.1091	9.01221		1.26114	1.16842			0.825377	0.8395	0.832438	0.00998689		-0.264584	-0.00317426
P14625	Endoplasmin OS=Homo sapiens GN=HSP90B1 PE=1 SV=1 - [ENPL_HUMAN]	15.32	1	9	9	38	4.86288e+07	0.889913	22	46.7442	109.653	15.32	9	38	803	92.4113	4.84326		19.18	1	11	11	39	7.91842e+07	1.29166	27	37.9371	111.347	19.18	11	39	803	92.4113	4.84326		1.12371	1.29166			0.735431	0.928041	0.831736	0.136196		-0.265802	-0.0435247
Q04917	14-3-3 protein eta OS=Homo sapiens GN=YWHAH PE=1 SV=4 - [1433F_HUMAN]	32.11	1	5	10	22	2.14773e+08	0.816956	4	10.7689	55.4945	32.11	10	22	246	28.201	4.84326		34.96	1	4	10	31	2.59583e+08	1.2077	3	1.76889	70.5433	34.96	10	31	246	28.201	4.84326		1.22406	1.2077			0.801108	0.867723	0.834415	0.0471034		-0.261162	-0.0147428
P07900	Heat shock protein HSP 90-alpha OS=Homo sapiens GN=HSP90AA1 PE=1 SV=5 - [HS90A_HUMAN]	31.97	2	13	21	165	4.18839e+08	0.871603	23	36.0421	494.695	31.97	21	165	732	84.6067	5.021		37.16	2	13	22	227	3.55039e+08	1.28257	30	11.9464	681.84	37.16	22	227	732	84.6067	5.021		1.14731	1.28257			0.750881	0.92151	0.836195	0.120653		-0.258088	-0.037239
P49327	Fatty acid synthase OS=Homo sapiens GN=FASN PE=1 SV=3 - [FAS_HUMAN]	23.26	1	40	40	88	4.41871e+07	0.714929	48	10.2888	248.609	23.26	40	88	2511	273.254	6.44287		15.61	1	26	26	79	4.71664e+07	1.06344	46	22.7005	234.826	15.61	26	79	2511	273.254	6.44287		1.39874	1.06344			0.915434	0.764071	0.839753	0.10703		-0.251964	-0.0321138
P14314-2	Isoform 2 of Glucosidase 2 subunit beta OS=Homo sapiens GN=PRKCSH - [GLU2B_HUMAN]	6.29	2	3	3	10	1.65877e+07	0.906975	6	28.6052	23.7715	6.29	3	10	525	59.1407	4.42432		6.1	2	3	3	10	1.83364e+07	1.32961	4	49.8398	24.2015	6.1	3	10	525	59.1407	4.42432		1.10257	1.32961			0.721597	0.955312	0.838454	0.165262		-0.254196	-0.0501027
Q9BSJ8	Extended synaptotagmin-1 OS=Homo sapiens GN=ESYT1 PE=1 SV=1 - [ESYT1_HUMAN]	14.49	2	11	11	24	1.6921e+07	0.825073	14	22.6717	68.3202	14.49	11	24	1104	122.78	5.8335		9.42	2	7	7	18	8.02588e+07	1.23678	13	34.0173	51.0284	9.42	7	18	1104	122.78	5.8335		1.21201	1.23678			0.793226	0.88861	0.840918	0.0674462		-0.249963	-0.0200484
Q04837	Single-stranded DNA-binding protein, mitochondrial OS=Homo sapiens GN=SSBP1 PE=1 SV=1 - [SSBP_HUMAN]	37.84	1	4	4	12	1.99262e+07	0.806358	6	10.1728	39.1635	37.84	4	12	148	17.249	9.59814		37.84	1	4	4	14	28204205	1.2142	7	6.14565	47.4956	37.84	4	14	148	17.249	9.59814		1.24014	1.2142			0.811637	0.872388	0.842013	0.0429574		-0.248086	-0.0126567
E9PCY7	Heterogeneous nuclear ribonucleoprotein H, N-terminally processed OS=Homo sapiens GN=HNRNPH1 PE=4 SV=1 - [E9PCY7_HUMAN]	17.25	3	4	5	26	1.24512e+08	0.759211	6	3.58608	84.2168	17.25	5	26	429	47.0574	6.34131		19.58	3	4	6	32	1.29682e+08	1.15153	6	5.74852	103.397	19.58	6	32	429	47.0574	6.34131		1.31716	1.15153			0.862039	0.827365	0.844702	0.0245181		-0.243485	-0.00706733
P39656	Dolichyl-diphosphooligosaccharide--protein glycosyltransferase 48 kDa subunit OS=Homo sapiens GN=DDOST PE=1 SV=4 - [OST48_HUMAN]	18.86	1	6	6	14	2.72251e+07	0.792364	8	5.31549	41.2467	18.86	6	14	456	50.769	6.55127		34.21	1	8	8	18	4.17356e+07	1.20396	11	5.58334	50.2612	34.21	8	18	456	50.769	6.55127		1.26205	1.20396			0.825971	0.865034	0.845503	0.0276211		-0.242119	-0.0079096
P62937	Peptidyl-prolyl cis-trans isomerase A OS=Homo sapiens GN=PPIA PE=1 SV=2 - [PPIA_HUMAN]	63.64	1	11	11	103	8.06199e+08	0.754502	34	4.16406	300.77	63.64	11	103	165	18.0009	7.81104		63.64	1	11	11	100	1.73328e+09	1.15043	28	9.27084	297.695	63.64	11	100	165	18.0009	7.81104		1.32538	1.15043			0.86742	0.826575	0.846997	0.0288816		-0.239571	-0.00816908
P07814	Bifunctional glutamate/proline--tRNA ligase OS=Homo sapiens GN=EPRS PE=1 SV=5 - [SYEP_HUMAN]	1.39	1	2	2	2	2.30161e+06	0.555495	2	69.9694	4.21568	1.39	2	2	1512	170.483	7.32764		4.03	1	4	4	6	2.11251e+06	0.739676	2	0.199693	14.5396	4.03	4	6	1512	170.483	7.32764		1.8002	0.739676			1.17817	0.531449	0.854812	0.457304		-0.226321	-0.121076
P04843	Dolichyl-diphosphooligosaccharide--protein glycosyltransferase subunit 1 OS=Homo sapiens GN=RPN1 PE=1 SV=1 - [RPN1_HUMAN]	28.5	1	14	14	34	3.47086e+07	0.764235	21	21.323	92.1521	28.5	14	34	607	68.5268	6.37939		30.31	1	14	14	27	3.69986e+07	1.18035	21	11.7961	73.8165	30.31	14	27	607	68.5268	6.37939		1.3085	1.18035			0.856372	0.848071	0.852222	0.00587022		-0.2307	-0.00158909
P08238	Heat shock protein HSP 90-beta OS=Homo sapiens GN=HSP90AB1 PE=1 SV=4 - [HS90B_HUMAN]	32.32	1	14	22	184	4.18839e+08	0.729857	32	20.9053	559.098	32.32	22	184	724	83.2121	5.03369		37.43	1	13	22	266	3.73545e+08	1.12661	51	20.0935	801.475	37.43	22	266	724	83.2121	5.03369		1.37013	1.12661			0.896709	0.809457	0.853083	0.0616969		-0.229242	-0.0165793
P00338	L-lactate dehydrogenase A chain OS=Homo sapiens GN=LDHA PE=1 SV=2 - [LDHA_HUMAN]	32.53	2	10	11	111	2.48564e+08	0.72951	27	7.49257	285.212	32.53	11	111	332	36.6654	8.26514		45.48	2	12	13	117	4.90343e+08	1.12772	28	28.7865	303.92	45.48	13	117	332	36.6654	8.26514		1.37078	1.12772			0.897137	0.810251	0.853694	0.0614371		-0.228209	-0.0164233
O60234	Glia maturation factor gamma OS=Homo sapiens GN=GMFG PE=1 SV=1 - [GMFG_HUMAN]	15.49	1	2	2	3	1.98882e+07	0.744836	2	1.40835	8.49224	15.49	2	3	142	16.7904	5.26221		41.55	1	4	4	4	2.71742e+07	1.16172	3	2.44747	9.48769	41.55	4	4	142	16.7904	5.26221		1.34258	1.16172			0.878676	0.834684	0.85668	0.0311074		-0.223172	-0.0081037
O15143	Actin-related protein 2/3 complex subunit 1B OS=Homo sapiens GN=ARPC1B PE=1 SV=3 - [ARC1B_HUMAN]	26.88	1	7	7	13	3.25401e+07	0.740007	7	10.9468	36.9161	26.88	7	13	372	40.9234	8.35303		11.29	1	4	4	8	2.67418e+07	1.16313	4	16.4422	23.579	11.29	4	8	372	40.9234	8.35303		1.35134	1.16313			0.884411	0.835696	0.860053	0.034447		-0.217502	-0.00871144
Q9NYU2-2	Isoform 2 of UDP-glucose:glycoprotein glucosyltransferase 1 OS=Homo sapiens GN=UGGT1 - [UGGG1_HUMAN]	1.63	2	2	2	3	2.05476e+06	0.917952	2	12.3071	8.16133	1.63	2	3	1531	174.867	5.60498		1.76	2	2	2	3	3.85525e+06	1.39257	2	7.11087	7.18385	1.76	2	3	1531	174.867	5.60498		1.08938	1.39257			0.712967	1.00054	0.856756	0.203347		-0.223044	-0.0529387
C9J8H9	ATP synthase subunit f, mitochondrial OS=Homo sapiens GN=ATP5J2 PE=4 SV=1 - [C9J8H9_HUMAN]	48.98	8	2	2	6	1.49322e+07	0.753051	2	1.91398	13.8336	48.98	2	6	49	5.73709	9.70068		48.98	8	2	2	7	2.33953e+07	1.18479	3	10.4248	17.8194	48.98	2	7	49	5.73709	9.70068		1.32793	1.18479			0.869092	0.851259	0.860176	0.0126093		-0.217297	-0.00318535
B4DU58	Macrophage-capping protein OS=Homo sapiens GN=CAPG PE=2 SV=1 - [B4DU58_HUMAN]	25.38	2	5	5	14	8.8514e+06	0.911396	10	20.7124	38.2111	25.38	5	14	327	36.2254	6.25244		33.94	2	7	7	23	3.84284e+07	1.39019	13	17.7377	68.778	33.94	7	23	327	36.2254	6.25244		1.09722	1.39019			0.718097	0.99884	0.858468	0.198516		-0.220163	-0.0509114
H3BQZ7	HCG2044799 OS=Homo sapiens GN=hCG_2044799 PE=4 SV=1 - [H3BQZ7_HUMAN]	3.75	2	2	2	3	3.76951e+06	0.776954	1		8.33013	3.75	2	3	746	84.6392	4.93213		2.95	2	2	2	2	5.35653e+06	1.22486	2	14.68	5.17566	2.95	2	2	746	84.6392	4.93213		1.28708	1.22486			0.842354	0.88005	0.861202	0.0266555		-0.215577	-0.00667243
H7C2P7	39S ribosomal protein L23, mitochondrial (Fragment) OS=Homo sapiens GN=MRPL23 PE=4 SV=1 - [H7C2P7_HUMAN]	31.36	5	2	2	2	3.98695e+06	0.630742	2	19.2781	5.69461	31.36	2	2	118	13.7704	10.4185		31.36	5	2	2	4	1.23796e+07	0.966698	2	12.181	12.9613	31.36	2	4	118	13.7704	10.4185		1.58544	0.966698			1.03762	0.694563	0.866091	0.242578		-0.207409	-0.0580919
B2RDM2	HCG1811539, isoform CRA_b OS=Homo sapiens GN=TXNDC5 PE=2 SV=1 - [B2RDM2_HUMAN]	5.86	3	2	2	3	2.59723e+07	0.868212	2	6.11979	6.4681	5.86	2	3	324	36.155	5.46533		13.27	3	4	4	6	2.89983e+07	1.35132	4	19.6053	14.4717	13.27	4	6	324	36.155	5.46533		1.15179	1.35132			0.753814	0.970909	0.862361	0.153509		-0.213636	-0.0380293
P29401	Transketolase OS=Homo sapiens GN=TKT PE=1 SV=3 - [TKT_HUMAN]	44.3	2	22	22	163	1.89149e+08	0.782244	66	11.9252	505.376	44.3	22	163	623	67.8347	7.66455		42.86	2	22	22	200	2.23552e+08	1.24394	94	124.925	607.453	42.86	22	200	623	67.8347	7.66455		1.27837	1.24394			0.836657	0.893757	0.865207	0.0403761		-0.208883	-0.00974782
P49588	Alanine--tRNA ligase, cytoplasmic OS=Homo sapiens GN=AARS PE=1 SV=2 - [SYAC_HUMAN]	6.3	1	5	5	13	7.96479e+06	0.717456	9	14.6199	31.7198	6.3	5	13	968	106.743	5.52881		10.02	1	7	7	17	1.16348e+07	1.14466	12	57.6009	43.9446	10.02	7	17	968	106.743	5.52881		1.39381	1.14466			0.912209	0.822429	0.867319	0.0634841		-0.205365	-0.0150318
B3KQT9	Protein disulfide-isomerase A3 OS=Homo sapiens GN=PDIA3 PE=2 SV=1 - [B3KQT9_HUMAN]	44.17	3	19	19	58	9.70506e+07	0.863623	23	7.18933	163.77	44.17	19	58	480	54.0685	7.21045		54.37	3	23	23	73	2.06528e+08	1.35488	34	8.10852	205.639	54.37	23	73	480	54.0685	7.21045		1.15791	1.35488			0.757819	0.973468	0.865643	0.152487		-0.208155	-0.0366675
P51572	B-cell receptor-associated protein 31 OS=Homo sapiens GN=BCAP31 PE=1 SV=3 - [BAP31_HUMAN]	13.82	2	3	3	7	13116207	1.1514	4	3.47391	16.7057	13.82	3	7	246	27.974	8.44092		7.72	2	2	2	5	1.54708e+07	1.61052	3	20.6172	12.0617	7.72	2	5	246	27.974	8.44092		0.868512	1.61052			0.568415	1.15714	0.862778	0.416293		-0.212938	-0.102743
B7Z254	Protein disulfide-isomerase A6 OS=Homo sapiens GN=PDIA6 PE=2 SV=1 - [B7Z254_HUMAN]	23.11	5	8	8	49	8.12644e+07	0.724104	21	21.2704	154.306	23.11	8	49	437	47.8081	5.08447		36.84	5	13	13	64	1.60098e+08	1.16372	29	24.3992	206.208	36.84	13	64	437	47.8081	5.08447		1.38102	1.16372			0.903835	0.836123	0.869979	0.0478796		-0.200948	-0.0110593
P61088	Ubiquitin-conjugating enzyme E2 N OS=Homo sapiens GN=UBE2N PE=1 SV=1 - [UBE2N_HUMAN]	36.18	1	4	4	8	4.14112e+07	0.718585	3	5.27642	23.3991	36.18	4	8	152	17.127	6.56592		29.61	1	4	4	12	3.67166e+07	1.15609	4	8.3353	34.2235	29.61	4	12	152	17.127	6.56592		1.39162	1.15609			0.910776	0.830639	0.870708	0.0566655		-0.199739	-0.012999
Q15181	Inorganic pyrophosphatase OS=Homo sapiens GN=PPA1 PE=1 SV=2 - [IPYR_HUMAN]	13.15	1	2	2	4	2.51739e+07	0.721114	3	15.3954	11.739	13.15	2	4	289	32.6392	5.85889		21.8	1	4	4	5	2.27842e+07	1.16861	4	7.06542	14.6178	21.8	4	5	289	32.6392	5.85889		1.38674	1.16861			0.907582	0.839634	0.873608	0.0480464		-0.194942	-0.0107213
O00299	Chloride intracellular channel protein 1 OS=Homo sapiens GN=CLIC1 PE=1 SV=4 - [CLIC1_HUMAN]	39	1	9	9	56	3.79693e+08	0.782995	16	6.25351	174.038	39	9	56	241	26.9057	5.17334		39.42	1	10	10	71	3.25978e+08	1.26931	25	8.85597	222.468	39.42	10	71	241	26.9057	5.17334		1.27715	1.26931			0.835854	0.911988	0.873921	0.0538349		-0.194425	-0.0119769
E9PBU3	Phosphoribosylaminoimidazolecarboxamide formyltransferase OS=Homo sapiens GN=ATIC PE=4 SV=1 - [E9PBU3_HUMAN]	32.99	2	13	13	23	1.5223e+07	0.80118	13	9.88354	61.482	32.99	13	23	591	64.4833	6.7124		18.78	2	7	7	13	2.37964e+07	1.29946	11	66.5916	38.5203	18.78	7	13	591	64.4833	6.7124		1.24816	1.29946			0.816883	0.933647	0.875265	0.0825645		-0.192208	-0.0181312
P50395	Rab GDP dissociation inhibitor beta OS=Homo sapiens GN=GDI2 PE=1 SV=2 - [GDIB_HUMAN]	24.27	2	7	7	24	2.8643e+07	0.757047	9	8.50407	69.6062	24.27	7	24	445	50.6309	6.46826		35.06	2	11	11	36	4.74051e+07	1.24083	15	8.2476	106.471	35.06	11	36	445	50.6309	6.46826		1.32092	1.24083			0.864504	0.891524	0.878014	0.0191059		-0.187684	-0.00408407
O15144	Actin-related protein 2/3 complex subunit 2 OS=Homo sapiens GN=ARPC2 PE=1 SV=1 - [ARPC2_HUMAN]	18	1	5	5	8	2.24263e+07	0.820244	5	4.35979	18.951	18	5	8	300	34.3115	7.35693		9.67	1	3	3	7	1.72456e+07	1.33267	4	7.40563	16.7534	9.67	3	7	300	34.3115	7.35693		1.21915	1.33267			0.797897	0.957511	0.877704	0.112864		-0.188194	-0.0242
P60228	Eukaryotic translation initiation factor 3 subunit E OS=Homo sapiens GN=EIF3E PE=1 SV=1 - [EIF3E_HUMAN]	6.97	1	2	2	5	6.93904e+06	0.745259	4	45.0105	12.0111	6.97	2	5	445	52.1874	6.03662		6.97	1	2	2	4	1.3026e+07	1.2259	3	8.83144	11.7369	6.97	2	4	445	52.1874	6.03662		1.34182	1.2259			0.878178	0.880799	0.879488	0.00185272		-0.185263	-0.000390273
B4DRU0	Eukaryotic translation initiation factor 3 subunit C OS=Homo sapiens GN=EIF3C PE=2 SV=1 - [B4DRU0_HUMAN]	6.94	9	4	4	7	1.31962e+07	0.815318	3	1.58679	18.8582	6.94	4	7	735	84.9132	6.81494		7.76	9	5	5	6	1.56224e+07	1.32686	5	9.03493	15.8533	7.76	5	6	735	84.9132	6.81494		1.22652	1.32686			0.802718	0.953335	0.878026	0.106503		-0.187664	-0.0227632
P15153	Ras-related C3 botulinum toxin substrate 2 OS=Homo sapiens GN=RAC2 PE=1 SV=1 - [RAC2_HUMAN]	27.6	1	3	6	36	1.86887e+08	0.765529	7	2.35724	86.7589	27.6	6	36	192	21.4151	7.60596		27.6	1	3	6	45	9.44397e+07	1.2582	15	11.8328	112.204	27.6	6	45	192	21.4151	7.60596		1.30629	1.2582			0.854925	0.904006	0.879465	0.0347054		-0.185301	-0.00731234
P07195	L-lactate dehydrogenase B chain OS=Homo sapiens GN=LDHB PE=1 SV=2 - [LDHB_HUMAN]	48.5	1	13	14	131	2.49557e+08	0.713607	39	6.53332	344.849	48.5	14	131	334	36.6151	6.04932		54.19	1	16	17	123	4.98956e+08	1.17544	44	28.7723	327.481	54.19	17	123	334	36.6151	6.04932		1.40133	1.17544			0.91713	0.844539	0.880834	0.0513296		-0.183057	-0.0106674
P49773	Histidine triad nucleotide-binding protein 1 OS=Homo sapiens GN=HINT1 PE=1 SV=2 - [HINT1_HUMAN]	18.25	1	2	2	3	6.62691e+06	0.722185	2	14.2083	6.48234	18.25	2	3	126	13.7931	6.94678		34.13	1	3	3	5	1.70745e+07	1.19257	3	3.42508	14.3893	34.13	3	5	126	13.7931	6.94678		1.38469	1.19257			0.906236	0.856846	0.881541	0.0349235		-0.181901	-0.00720626
E9PCI9	Farnesyl pyrophosphate synthase OS=Homo sapiens GN=FDPS PE=3 SV=1 - [E9PCI9_HUMAN]	14.45	2	6	6	12	3.3274e+07	0.686371	7	1.53942	33.7786	14.45	6	12	353	40.5066	5.17334		14.45	2	5	5	9	4.38448e+07	1.13032	5	4.0996	22.5989	14.45	5	9	353	40.5066	5.17334		1.45694	1.13032			0.953523	0.81212	0.882821	0.0999867		-0.179807	-0.0203646
Q9Y490	Talin-1 OS=Homo sapiens GN=TLN1 PE=1 SV=3 - [TLN1_HUMAN]	18.02	1	29	29	85	1.82692e+07	0.840058	51	15.2626	235.406	18.02	29	85	2541	269.599	6.07471		17.71	1	29	29	74	2.93011e+07	1.36428	44	21.1017	212.24	17.71	29	74	2541	269.599	6.07471		1.19039	1.36428			0.779077	0.980218	0.879647	0.142228		-0.185003	-0.0299127
P62873	Guanine nucleotide-binding protein G(I)/G(S)/G(T) subunit beta-1 OS=Homo sapiens GN=GNB1 PE=1 SV=3 - [GBB1_HUMAN]	12.65	1	4	4	8	1.37825e+07	0.693769	4	17.0622	18.4086	12.65	4	8	340	37.353	5.99854		18.53	1	5	5	11	2.27819e+07	1.146	6	18.9549	26.6225	18.53	5	11	340	37.353	5.99854		1.4414	1.146			0.943354	0.823392	0.883373	0.0848259		-0.178905	-0.0171794
P33176	Kinesin-1 heavy chain OS=Homo sapiens GN=KIF5B PE=1 SV=1 - [KINH_HUMAN]	8.41	1	7	7	11	2.37786e+06	0.717025	6	13.9692	24.9236	8.41	7	11	963	109.617	6.50732		4.98	1	4	4	5	2.4846e+06	1.1894	3	10.4097	12.0844	4.98	4	5	963	109.617	6.50732		1.39465	1.1894			0.912758	0.854569	0.883663	0.0411459		-0.178432	-0.00830829
P13489	Ribonuclease inhibitor OS=Homo sapiens GN=RNH1 PE=1 SV=2 - [RINI_HUMAN]	28.85	1	9	9	15	1.66245e+07	0.781027	9	13.9585	41.4523	28.85	9	15	461	49.9411	4.81787		28.2	1	9	9	16	2.96166e+07	1.2891	12	15.2855	46.3047	28.2	9	16	461	49.9411	4.81787		1.28037	1.2891			0.837961	0.926203	0.882082	0.062397		-0.181015	-0.0128047
P22626-2	Isoform A2 of Heterogeneous nuclear ribonucleoproteins A2/B1 OS=Homo sapiens GN=HNRNPA2B1 - [ROA2_HUMAN]	7.62	2	2	2	6	1.74324e+07	0.711115	3	4.45822	17.4205	7.62	2	6	341	35.9839	8.646		20.53	2	6	6	18	4.74625e+07	1.18124	8	29.0732	46.7739	20.53	6	18	341	35.9839	8.646		1.40624	1.18124			0.920344	0.848705	0.884525	0.050656		-0.177026	-0.0101381
Q9Y266	Nuclear migration protein nudC OS=Homo sapiens GN=NUDC PE=1 SV=1 - [NUDC_HUMAN]	10.57	1	3	3	8	8.298e+06	0.73285	4	5.02483	18.5133	10.57	3	8	331	38.2191	5.37646		10.57	1	3	3	9	1.46628e+07	1.21876	4	16.245	23.0382	10.57	3	9	331	38.2191	5.37646		1.36453	1.21876			0.893047	0.875667	0.884357	0.0122894		-0.177299	-0.00246382
P30084	Enoyl-CoA hydratase, mitochondrial OS=Homo sapiens GN=ECHS1 PE=1 SV=4 - [ECHM_HUMAN]	12.07	1	2	2	11	9.71742e+06	0.816637	4	15.742	36.9851	12.07	2	11	290	31.3671	8.07471		16.21	1	3	3	8	8.32151e+06	1.34102	4	7.25534	24.2314	16.21	3	8	290	31.3671	8.07471		1.22453	1.34102			0.801421	0.963512	0.882466	0.114616		-0.180387	-0.0234288
P27797	Calreticulin OS=Homo sapiens GN=CALR PE=1 SV=1 - [CALR_HUMAN]	40.77	1	14	14	65	3.02398e+08	0.823663	17	4.31241	177.268	40.77	14	65	417	48.1118	4.43701		44.84	1	16	16	64	8.7184e+08	1.35515	21	6.2211	185.049	44.84	16	64	417	48.1118	4.43701		1.21409	1.35515			0.794584	0.973662	0.884123	0.126627		-0.17768	-0.025448
C9JQD4	Peptidyl-prolyl cis-trans isomerase (Fragment) OS=Homo sapiens GN=PPIH PE=3 SV=1 - [C9JQD4_HUMAN]	24.31	2	3	3	7	1.45164e+07	0.654356	4	13.215	21.466	24.31	3	7	144	15.79	8.71924		18.06	2	2	2	5	1.85651e+07	1.08132	2	0.466803	14.4858	18.06	2	5	144	15.79	8.71924		1.52822	1.08132			1.00017	0.776917	0.888546	0.157867		-0.170482	-0.0302893
P01111	GTPase NRas OS=Homo sapiens GN=NRAS PE=1 SV=1 - [RASN_HUMAN]	12.17	2	2	2	2	3.55817e+06	0.791447	2	3.70946	4.49409	12.17	2	2	189	21.2155	5.17334		12.17	2	2	2	2	4.78126e+06	1.31382	2	2.38539	4.32217	12.17	2	2	189	21.2155	5.17334		1.26351	1.31382			0.826929	0.943964	0.885446	0.0827561		-0.175523	-0.0164049
F5H3A6	ADP-ribosylation factor 1 OS=Homo sapiens GN=ARF1 PE=3 SV=1 - [F5H3A6_HUMAN]	33.14	3	5	5	20	5.29623e+07	0.764034	9	5.4434	61.022	33.14	5	20	172	19.5531	7.43018		45.35	3	5	5	15	7.33533e+07	1.27592	4	4.4778	42.8805	45.35	5	15	172	19.5531	7.43018		1.30884	1.27592			0.856598	0.916735	0.886667	0.0425234		-0.173537	-0.00832258
F5GY55	DNA damage-binding protein 1 OS=Homo sapiens GN=DDB1 PE=4 SV=1 - [F5GY55_HUMAN]	6.59	2	4	4	8	5.53519e+06	0.733648	5	12.6056	25.2424	6.59	4	8	1092	121.637	5.50342		4.4	2	2	2	2	5.71317e+06	1.23245	1		6.67963	4.4	2	2	1092	121.637	5.50342		1.36305	1.23245			0.892076	0.885503	0.88879	0.00464763		-0.170086	-0.000889408
Q5R370	Calcyclin binding protein OS=Homo sapiens GN=CACYBP PE=2 SV=1 - [Q5R370_HUMAN]	27.57	3	3	3	7	1.7808e+07	0.669728	6	9.45073	20.0391	27.57	3	7	185	21.2149	7.89893		32.43	3	4	4	13	1.76808e+07	1.11965	7	60.5942	39.9992	32.43	4	13	185	21.2149	7.89893		1.49314	1.11965			0.977217	0.804456	0.890836	0.122161		-0.166768	-0.0228689
H0Y4R1	Inosine-5'-monophosphate dehydrogenase 2 (Fragment) OS=Homo sapiens GN=IMPDH2 PE=3 SV=1 - [H0Y4R1_HUMAN]	23.62	2	8	8	17	2.063e+07	0.642987	9	12.4848	57.7463	23.62	8	17	470	51.0352	8.17725		25.96	2	9	10	25	6.73683e+07	1.06738	15	5.73359	83.1359	25.96	10	25	470	51.0352	8.17725		1.55524	1.06738			1.01786	0.766899	0.892379	0.177455		-0.164272	-0.0326664
P30044-2	Isoform Cytoplasmic+peroxisomal of Peroxiredoxin-5, mitochondrial OS=Homo sapiens GN=PRDX5 - [PRDX5_HUMAN]	29.63	2	3	3	6	1.19532e+07	0.728029	4	12.2764	16.4932	29.63	3	6	162	17.02	7.23975		55.56	2	6	6	11	3.83987e+07	1.22731	5	1.96695	29.1652	55.56	6	11	162	17.02	7.23975		1.37357	1.22731			0.898962	0.881812	0.890387	0.0121262		-0.167496	-0.00228113
B4DDG1	Ubiquitin-conjugating enzyme E2 L3 OS=Homo sapiens GN=UBE2L3 PE=2 SV=1 - [B4DDG1_HUMAN]	36.89	3	3	3	10	4.83344e+07	0.736075	5	8.20086	27.4491	36.89	3	10	122	14.1123	8.92432		30.33	3	2	2	10	1.43968e+08	1.2412	3	2.57814	31.6278	30.33	2	10	122	14.1123	8.92432		1.35856	1.2412			0.889136	0.891792	0.890464	0.00187853		-0.167371	-0.000353087
P14174	Macrophage migration inhibitory factor OS=Homo sapiens GN=MIF PE=1 SV=4 - [MIF_HUMAN]	26.09	1	2	2	19	256890681	0.815479	1		55.665	26.09	2	19	115	12.4682	7.88428		26.09	1	2	2	14	375366875	1.35662	1		45.426	26.09	2	14	115	12.4682	7.88428		1.22627	1.35662			0.802559	0.974716	0.888638	0.121734		-0.170333	-0.0233338
P48595	Serpin B10 OS=Homo sapiens GN=SERPINB10 PE=1 SV=1 - [SPB10_HUMAN]	16.12	1	5	5	5	9.4897e+06	0.694042	1		12.6619	16.12	5	5	397	45.3739	6.16357		10.33	1	3	3	5	6.94479e+06	1.17336	3	3.70436	12.4788	10.33	3	5	397	45.3739	6.16357		1.44084	1.17336			0.942984	0.84305	0.893017	0.0706642		-0.163241	-0.0129172
H3BT58	Coactosin-like protein OS=Homo sapiens GN=COTL1 PE=4 SV=1 - [H3BT58_HUMAN]	52.05	2	4	4	13	1.65724e+07	0.815029	4	7.18343	38.1798	52.05	4	13	73	8.2193	8.41162		24.66	2	2	2	11	1.84753e+07	1.36485	3	1.33143	35.4777	24.66	2	11	73	8.2193	8.41162		1.22695	1.36485			0.803002	0.980629	0.891816	0.125601		-0.165183	-0.023264
P56537	Eukaryotic translation initiation factor 6 OS=Homo sapiens GN=EIF6 PE=1 SV=1 - [IF6_HUMAN]	17.14	1	2	2	4	1.06237e+07	0.728194	3	8.11657	13.5369	17.14	2	4	245	26.5822	4.67822		17.14	1	2	2	3	1.87981e+07	1.23858	3	0.234024	9.69723	17.14	2	3	245	26.5822	4.67822		1.37326	1.23858			0.898758	0.889908	0.894333	0.00625756		-0.161116	-0.00112731
P33316-2	Isoform 2 of Deoxyuridine 5'-triphosphate nucleotidohydrolase, mitochondrial OS=Homo sapiens GN=DUT - [DUT_HUMAN]	46.34	3	6	6	32	6.72869e+07	0.796495	13	9.66468	85.969	46.34	6	32	164	17.7369	6.56592		46.34	3	6	6	31	7.67915e+07	1.34282	13	5.7898	84.5564	46.34	6	31	164	17.7369	6.56592		1.2555	1.34282			0.821688	0.964799	0.893243	0.101195		-0.162875	-0.018452
Q99623	Prohibitin-2 OS=Homo sapiens GN=PHB2 PE=1 SV=2 - [PHB2_HUMAN]	55.18	1	14	14	42	1.56311e+08	0.730416	18	8.01597	122.333	55.18	14	42	299	33.2759	9.83252		50.5	1	13	13	39	1.38893e+08	1.24453	19	5.7161	114.607	50.5	13	39	299	33.2759	9.83252		1.36908	1.24453			0.896024	0.89418	0.895102	0.00130408		-0.159876	-0.000232925
O15511	Actin-related protein 2/3 complex subunit 5 OS=Homo sapiens GN=ARPC5 PE=1 SV=3 - [ARPC5_HUMAN]	31.13	1	4	4	13	6.60877e+07	0.837977	5	7.40212	35.8352	31.13	4	13	151	16.3103	5.66846		26.49	1	3	3	8	7.18248e+07	1.39879	4	1.41756	21.4212	26.49	3	8	151	16.3103	5.66846		1.19335	1.39879			0.781012	1.00502	0.893015	0.158396		-0.163244	-0.028955
C9IZG4	Protein CutA OS=Homo sapiens GN=CUTA PE=4 SV=1 - [C9IZG4_HUMAN]	23.7	4	2	2	2	13159140	0.753548	1		4.73949	23.7	2	2	135	14.3913	5.45264		23.7	4	2	2	3	7.72001e+06	1.28393	2	30.2755	6.80494	23.7	2	3	135	14.3913	5.45264		1.32706	1.28393			0.868518	0.922493	0.895506	0.0381661		-0.159226	-0.00678614
Q96AG4	Leucine-rich repeat-containing protein 59 OS=Homo sapiens GN=LRRC59 PE=1 SV=1 - [LRC59_HUMAN]	16.94	1	3	3	7	2.19716e+07	0.692922	6	50.8065	19.1615	16.94	3	7	307	34.9089	9.56885		24.43	1	6	6	11	3.73541e+07	1.18568	9	17.0899	31.6642	24.43	6	11	307	34.9089	9.56885		1.44316	1.18568			0.944507	0.851896	0.898201	0.0654863		-0.154889	-0.0112927
P14618	Pyruvate kinase isozymes M1/M2 OS=Homo sapiens GN=PKM2 PE=1 SV=4 - [KPYM_HUMAN]	61.21	1	29	29	364	3.71783e+08	0.783428	143	12.1818	1131.77	61.21	29	364	531	57.9	7.84033		70.62	1	31	31	344	3.43478e+08	1.33315	161	22.6328	1096.72	70.62	31	344	531	57.9	7.84033		1.27644	1.33315			0.835392	0.957856	0.896624	0.0865947		-0.157425	-0.0152039
Q92688-2	Isoform 2 of Acidic leucine-rich nuclear phosphoprotein 32 family member B OS=Homo sapiens GN=ANP32B - [AN32B_HUMAN]	32.82	2	5	7	17	7.79732e+07	0.792774	9	8.65178	47.1125	32.82	7	17	195	22.2629	4.29736		33.33	2	5	8	18	5.20704e+07	1.34732	7	18.2018	47.9429	33.33	8	18	195	22.2629	4.29736		1.26139	1.34732			0.825544	0.968032	0.896788	0.100754		-0.157161	-0.017657
O43396	Thioredoxin-like protein 1 OS=Homo sapiens GN=TXNL1 PE=1 SV=3 - [TXNL1_HUMAN]	9.69	1	2	2	2	5.59253e+06	0.765877	2	8.48832	5.80315	9.69	2	2	289	32.2307	4.95752		11.07	1	2	2	2	7.36456e+06	1.31119	1		5.85398	11.07	2	2	289	32.2307	4.95752		1.30569	1.31119			0.854537	0.942073	0.898305	0.0618974		-0.154723	-0.0106612
P04899	Guanine nucleotide-binding protein G(i) subunit alpha-2 OS=Homo sapiens GN=GNAI2 PE=1 SV=3 - [GNAI2_HUMAN]	30.14	3	5	7	17	39213785	0.811952	6	6.56147	49.3382	30.14	7	17	355	40.4251	5.5415		28.73	3	7	7	17	8.10102e+07	1.37778	7	3.20009	47.8935	28.73	7	17	355	40.4251	5.5415		1.2316	1.37778			0.806045	0.989918	0.897982	0.130017		-0.155242	-0.0224773
P21333-2	Isoform 2 of Filamin-A OS=Homo sapiens GN=FLNA - [FLNA_HUMAN]	29.94	2	51	51	134	9.38863e+07	0.707443	64	14.0434	377.121	29.94	51	134	2639	279.843	6.04932		34.52	2	58	58	148	1.42593e+08	1.2228	69	12.3905	432.878	34.52	58	148	2639	279.843	6.04932		1.41354	1.2228			0.92512	0.87857	0.901845	0.0329161		-0.149048	-0.00544006
P84095	Rho-related GTP-binding protein RhoG OS=Homo sapiens GN=RHOG PE=1 SV=1 - [RHOG_HUMAN]	36.65	1	3	4	16	5.73975e+07	0.828104	4	7.17876	45.8323	36.65	4	16	191	21.2949	8.11865		46.6	1	5	6	13	4.61431e+07	1.40537	6	11.0184	35.4135	46.6	6	13	191	21.2949	8.11865		1.20758	1.40537			0.790323	1.00974	0.900032	0.155152		-0.151951	-0.0261941
Q9UHV9	Prefoldin subunit 2 OS=Homo sapiens GN=PFDN2 PE=1 SV=1 - [PFD2_HUMAN]	16.88	1	2	2	7	2.29759e+07	0.814716	3	17.793	23.5622	16.88	2	7	154	16.6376	6.58057		16.88	1	2	2	4	2.83491e+07	1.39042	2	11.0804	14.8841	16.88	2	4	154	16.6376	6.58057		1.22742	1.39042			0.803311	0.999	0.901155	0.138373		-0.150152	-0.023056
Q12904	Aminoacyl tRNA synthase complex-interacting multifunctional protein 1 OS=Homo sapiens GN=AIMP1 PE=1 SV=2 - [AIMP1_HUMAN]	8.33	2	2	2	3	1.74721e+07	0.725623	1		7.73908	8.33	2	3	312	34.3311	8.42627		8.33	2	2	2	3	9.55869e+06	1.25913	2	17.2467	7.67244	8.33	2	3	312	34.3311	8.42627		1.37813	1.25913			0.901942	0.904672	0.903307	0.00193041		-0.146712	-0.000313531
P35232	Prohibitin OS=Homo sapiens GN=PHB PE=1 SV=1 - [PHB_HUMAN]	51.1	1	10	10	42	1.17834e+08	0.767493	21	28.1658	132.962	51.1	10	42	272	29.7859	5.75732		51.1	1	10	10	39	1.56688e+08	1.32536	11	6.40574	131.404	51.1	10	39	272	29.7859	5.75732		1.30294	1.32536			0.852738	0.952257	0.902497	0.0703705		-0.148005	-0.0115404
Q13126	S-methyl-5'-thioadenosine phosphorylase OS=Homo sapiens GN=MTAP PE=1 SV=2 - [MTAP_HUMAN]	14.13	1	2	2	3	2.30654e+07	0.781819	2	6.36481	7.99998	14.13	2	3	283	31.2158	7.18115		14.84	1	2	2	3	1.51758e+07	1.34712	2	4.59504	8.80464	14.84	2	3	283	31.2158	7.18115		1.27907	1.34712			0.837112	0.967889	0.9025	0.0924735		-0.148	-0.0151647
Q15365	Poly(rC)-binding protein 1 OS=Homo sapiens GN=PCBP1 PE=1 SV=2 - [PCBP1_HUMAN]	31.74	1	5	7	45	3.88639e+07	0.715273	12	16.1793	118.826	31.74	7	45	356	37.4739	7.09326		43.26	1	7	9	48	4.87258e+07	1.24361	17	17.3611	129.543	43.26	9	48	356	37.4739	7.09326		1.39807	1.24361			0.914994	0.893517	0.904256	0.0151861		-0.145197	-0.00243845
O60506-4	Isoform 4 of Heterogeneous nuclear ribonucleoprotein Q OS=Homo sapiens GN=SYNCRIP - [HNRPQ_HUMAN]	27.32	4	10	13	33	6.07013e+07	0.709281	11	11.1644	91.2212	27.32	13	33	527	58.6993	7.56201		21.06	4	9	11	35	8.94666e+07	1.23381	11	6.69246	97.3821	21.06	11	35	527	58.6993	7.56201		1.40988	1.23381			0.922723	0.886477	0.9046	0.0256295		-0.144648	-0.00409823
P25789	Proteasome subunit alpha type-4 OS=Homo sapiens GN=PSMA4 PE=1 SV=1 - [PSA4_HUMAN]	41.76	1	7	8	16	1.98793e+08	0.809429	7	3.69471	41.8594	41.76	8	16	261	29.4652	7.72314		36.78	1	6	7	13	2.1072e+08	1.3868	6	3.89689	37.4219	36.78	7	13	261	29.4652	7.72314		1.23544	1.3868			0.808558	0.996403	0.902481	0.132826		-0.148032	-0.0217873
P23381-2	Isoform 2 of Tryptophan--tRNA ligase, cytoplasmic OS=Homo sapiens GN=WARS - [SYWC_HUMAN]	22.17	2	6	6	8	2.48958e+07	0.765824	6	8.48361	20.583	22.17	6	8	424	48.149	6.354		15.09	2	4	4	9	4.34526e+07	1.33034	7	7.92127	30.0038	15.09	4	9	424	48.149	6.354		1.30578	1.33034			0.854596	0.955837	0.905216	0.0715884		-0.143665	-0.0113617
P61769	Beta-2-microglobulin OS=Homo sapiens GN=B2M PE=1 SV=1 - [B2MG_HUMAN]	26.89	2	2	2	5	6.61173e+07	0.845454	2	3.02919	13.2546	26.89	2	5	119	13.7059	6.52197		26.89	2	2	2	5	8.35976e+07	1.44093	2	0.694939	14.4298	26.89	2	5	119	13.7059	6.52197		1.1828	1.44093			0.774104	1.0353	0.9047	0.18469		-0.144488	-0.0294966
P10599	Thioredoxin OS=Homo sapiens GN=TXN PE=1 SV=3 - [THIO_HUMAN]	42.86	1	5	5	10	7.62427e+07	0.792445	4	9.90736	25.2571	42.86	5	10	105	11.7297	4.91943		42.86	1	5	5	12	1.45922e+08	1.37349	5	7.8214	29.5227	42.86	5	12	105	11.7297	4.91943		1.26192	1.37349			0.825887	0.986838	0.906363	0.11381		-0.14184	-0.0178105
P14866	Heterogeneous nuclear ribonucleoprotein L OS=Homo sapiens GN=HNRNPL PE=1 SV=2 - [HNRPL_HUMAN]	22.75	1	7	7	9	2.83591e+07	0.550099	5	21.7923	30.2143	22.75	7	9	589	64.0924	8.22119		26.49	1	6	6	9	2.56862e+07	0.889697	8	35.3856	30.0093	26.49	6	9	589	64.0924	8.22119		1.81785	0.889697			1.18973	0.639238	0.914484	0.389257		-0.128969	-0.0548968
O75396	Vesicle-trafficking protein SEC22b OS=Homo sapiens GN=SEC22B PE=1 SV=4 - [SC22B_HUMAN]	8.84	1	2	2	2	1.95981e+06	0.51815	1		4.58257	8.84	2	2	215	24.5775	6.91748		11.16	1	2	2	4	5.53664e+06	0.794238	2	12.6408	12.3131	11.16	2	4	215	24.5775	6.91748		1.92994	0.794238			1.26309	0.570652	0.916871	0.489628		-0.125209	-0.0668642
Q92928	Putative Ras-related protein Rab-1C OS=Homo sapiens GN=RAB1C PE=5 SV=2 - [RAB1C_HUMAN]	27.36	2	2	4	27	5.32693e+07	0.759378	5	11.9583	63.55	27.36	4	27	201	22.003	5.42725		31.34	2	2	5	27	3.17045e+07	1.32987	6	2.82448	66.8233	31.34	5	27	201	22.003	5.42725		1.31687	1.32987			0.861851	0.955495	0.908673	0.0662165		-0.138167	-0.0100685
Q9Y224	UPF0568 protein C14orf166 OS=Homo sapiens GN=C14orf166 PE=1 SV=1 - [CN166_HUMAN]	18.85	1	3	3	4	7.79391e+06	0.625346	3	8.78394	11.4497	18.85	3	4	244	28.0507	6.65381		14.75	1	2	2	3	4.80694e+06	1.08581	2	11.3055	8.77597	14.75	2	3	244	28.0507	6.65381		1.59911	1.08581			1.04657	0.780144	0.913358	0.188393		-0.130747	-0.0269685
A6NN80	Annexin OS=Homo sapiens GN=ANXA6 PE=3 SV=3 - [A6NN80_HUMAN]	25.94	2	14	14	47	2.649e+08	0.778304	21	10.1856	137.991	25.94	14	47	667	75.2292	5.66846		30.88	2	16	16	41	9.9668e+07	1.36026	23	9.27991	119.73	30.88	16	41	667	75.2292	5.66846		1.28484	1.36026			0.840892	0.977335	0.909114	0.0964799		-0.137467	-0.0145887
Q12906-5	Isoform 5 of Interleukin enhancer-binding factor 3 OS=Homo sapiens GN=ILF3 - [ILF3_HUMAN]	10.72	8	5	5	6	1.24719e+07	0.713852	5	1.91113	14.9905	10.72	5	6	690	74.5603	8.23584		12.32	8	6	6	9	1.73369e+07	1.25914	6	26.0952	27.4185	12.32	6	9	690	74.5603	8.23584		1.40085	1.25914			0.916814	0.904675	0.910745	0.00858355		-0.134881	-0.00127122
F5H3R0	Heat shock 70 kDa protein 4 OS=Homo sapiens GN=HSPA4 PE=3 SV=1 - [F5H3R0_HUMAN]	12.47	2	4	4	5	2.33032e+06	0.929309	4	8.61982	11.4762	12.47	4	5	473	52.2248	8.1626		8.67	2	3	3	3	3.09961e+06	1.54267	3	16.9207	7.82316	8.67	3	3	473	52.2248	8.1626		1.07607	1.54267			0.704254	1.10839	0.906323	0.285769		-0.141903	-0.0447427
E9PFH8	Lupus La protein OS=Homo sapiens GN=SSB PE=4 SV=1 - [E9PFH8_HUMAN]	14.68	2	4	4	12	1.45921e+07	0.729922	7	14.5081	32.817	14.68	4	12	361	41.7987	5.96045		18.56	2	5	5	14	1.26537e+07	1.29053	9	18.4898	37.0578	18.56	5	14	361	41.7987	5.96045		1.37001	1.29053			0.89663	0.927233	0.911931	0.0216399		-0.133003	-0.00315612
P22234	Multifunctional protein ADE2 OS=Homo sapiens GN=PAICS PE=1 SV=3 - [PUR6_HUMAN]	27.06	1	9	9	43	3.94534e+07	0.751069	19	5.1922	118.937	27.06	9	43	425	47.0491	7.2251		29.41	1	9	9	44	5.07993e+07	1.33207	24	10.6164	118.736	29.41	9	44	425	47.0491	7.2251		1.33144	1.33207			0.871385	0.957081	0.914233	0.0605962		-0.129367	-0.00857455
P18669	Phosphoglycerate mutase 1 OS=Homo sapiens GN=PGAM1 PE=1 SV=2 - [PGAM1_HUMAN]	55.91	1	13	13	40	4.17452e+08	0.768189	14	7.70283	112.551	55.91	13	40	254	28.7858	7.18115		56.69	1	13	13	47	3.62299e+08	1.35814	15	14.2891	137.337	56.69	13	47	254	28.7858	7.18115		1.30176	1.35814			0.851965	0.975807	0.913886	0.0875694		-0.129914	-0.0124485
P52597	Heterogeneous nuclear ribonucleoprotein F OS=Homo sapiens GN=HNRNPF PE=1 SV=3 - [HNRPF_HUMAN]	17.83	1	4	5	27	1.01155e+08	0.787979	7	7.24891	97.8738	17.83	5	27	415	45.6429	5.57959		21.45	1	4	6	27	1.11909e+08	1.38915	5	2.75695	96.8847	21.45	6	27	415	45.6429	5.57959		1.26907	1.38915			0.830567	0.998091	0.914329	0.118457		-0.129215	-0.0167405
B4DP17	Cellular nucleic acid-binding protein OS=Homo sapiens GN=CNBP PE=2 SV=1 - [B4DP17_HUMAN]	13.13	7	2	2	2	7.86815e+06	0.689078	1		4.71589	13.13	2	2	160	17.6797	7.7085		15.63	7	2	2	2	1.23741e+07	1.23053	2	4.57549	5.47277	15.63	2	2	160	17.6797	7.7085		1.45121	1.23053			0.949777	0.884125	0.916951	0.0464227		-0.125084	-0.00633266
P11413	Glucose-6-phosphate 1-dehydrogenase OS=Homo sapiens GN=G6PD PE=1 SV=4 - [G6PD_HUMAN]	16.31	3	6	6	11	1.33115e+07	0.796149	6	9.61914	30.0772	16.31	6	11	515	59.219	6.84424		28.35	3	9	9	15	4.1794e+07	1.40096	9	9.21451	42.3893	28.35	9	15	515	59.219	6.84424		1.25605	1.40096			0.822045	1.00657	0.91431	0.130482		-0.129245	-0.0184447
P13667	Protein disulfide-isomerase A4 OS=Homo sapiens GN=PDIA4 PE=1 SV=2 - [PDIA4_HUMAN]	17.52	1	9	9	30	2.32795e+07	0.73595	12	7.66838	65.2251	17.52	9	30	645	72.887	5.07178		18.45	1	12	12	25	5.46892e+07	1.31227	9	2.57399	59.866	18.45	12	25	645	72.887	5.07178		1.35879	1.31227			0.889286	0.942851	0.916069	0.0378758		-0.126472	-0.00522913
P23526	Adenosylhomocysteinase OS=Homo sapiens GN=AHCY PE=1 SV=4 - [SAHH_HUMAN]	18.75	1	7	7	16	2.18608e+07	0.748466	10	9.01495	46.1459	18.75	7	16	432	47.6852	6.34131		14.58	1	5	5	16	2.08246e+07	1.33258	9	7.5625	47.6993	14.58	5	16	432	47.6852	6.34131		1.33607	1.33258			0.874415	0.957443	0.915929	0.0587092		-0.126692	-0.00812073
Q5TA02	Glutathione S-transferase omega 1 (Fragment) OS=Homo sapiens GN=GSTO1 PE=2 SV=1 - [Q5TA02_HUMAN]	18.5	3	4	4	7	3.68857e+07	0.814034	4	3.07303	16.6478	18.5	4	7	200	23.326	7.21045		15	3	4	4	7	4.09899e+07	1.42657	3	5.34828	17.3908	15	4	7	200	23.326	7.21045		1.22845	1.42657			0.803984	1.02498	0.914481	0.156266		-0.128975	-0.0220393
P51148	Ras-related protein Rab-5C OS=Homo sapiens GN=RAB5C PE=1 SV=2 - [RAB5C_HUMAN]	24.07	2	4	4	20	3.55054e+07	0.803227	5	5.52944	47.4184	24.07	4	20	216	23.4678	8.41162		37.96	2	6	6	18	3.49286e+07	1.41738	7	10.9177	47.152	37.96	6	18	216	23.4678	8.41162		1.24498	1.41738			0.814801	1.01837	0.916588	0.143949		-0.125655	-0.019734
P29692-3	Isoform 3 of Elongation factor 1-delta OS=Homo sapiens GN=EEF1D - [EF1D_HUMAN]	14.4	6	3	3	8	7.63164e+06	0.736468	4	14.1501	25.4789	14.4	3	8	257	28.5404	4.91943		14.4	6	3	3	17	1.74874e+07	1.31901	9	50.7035	51.2901	14.4	3	17	257	28.5404	4.91943		1.35783	1.31901			0.888661	0.947698	0.918179	0.0417455		-0.123153	-0.00559919
D6R9P3	Heterogeneous nuclear ribonucleoprotein A/B OS=Homo sapiens GN=HNRNPAB PE=4 SV=1 - [D6R9P3_HUMAN]	11.43	5	2	3	31	4.81165e+07	0.662102	6	9.80004	81.1793	11.43	3	31	280	30.284	7.91357		15.71	5	3	4	20	3.15048e+07	1.18609	5	20.0181	50.1131	15.71	4	20	280	30.284	7.91357		1.51034	1.18609			0.988473	0.852193	0.920333	0.0963645		-0.119773	-0.0125409
B1AK87	Capping protein (Actin filament) muscle Z-line, beta OS=Homo sapiens GN=CAPZB PE=4 SV=1 - [B1AK87_HUMAN]	25.38	5	5	5	17	6.19277e+07	0.727196	7	8.92362	45.581	25.38	5	17	260	29.2768	6.91748		24.23	5	5	5	23	3.42099e+07	1.30531	12	12.0437	58.5449	24.23	5	23	260	29.2768	6.91748		1.37515	1.30531			0.899991	0.937854	0.918922	0.0267728		-0.121985	-0.00355403
P06744	Glucose-6-phosphate isomerase OS=Homo sapiens GN=GPI PE=1 SV=4 - [G6PI_HUMAN]	36.74	1	13	13	118	1.34557e+08	0.732	39	18.7132	368.684	36.74	13	118	558	63.1072	8.32373		33.15	1	12	12	128	2.75722e+08	1.3154	46	35.6011	427.894	33.15	12	128	558	63.1072	8.32373		1.36612	1.3154			0.894085	0.945098	0.919592	0.0360716		-0.120935	-0.00474374
P61158	Actin-related protein 3 OS=Homo sapiens GN=ACTR3 PE=1 SV=3 - [ARP3_HUMAN]	44.5	1	13	13	46	9.65868e+07	0.75023	22	11.5281	134.441	44.5	13	46	418	47.341	5.88428		46.89	1	14	14	62	1.71813e+08	1.34569	25	9.0454	172.629	46.89	14	62	418	47.341	5.88428		1.33293	1.34569			0.872359	0.966862	0.919611	0.0668236		-0.120905	-0.00878553
P61006	Ras-related protein Rab-8A OS=Homo sapiens GN=RAB8A PE=1 SV=1 - [RAB8A_HUMAN]	24.15	1	2	4	18	4.63583e+07	0.854712	3	1.9428	46.0348	24.15	4	18	207	23.6532	9.0708		25.6	3	2	5	13	3.15853e+07	1.49287	4	13.3016	36.0494	25.6	5	13	207	23.6532	9.0708		1.16998	1.49287			0.76572	1.07261	0.919167	0.217007		-0.121601	-0.028709
P07954-2	Isoform Cytoplasmic of Fumarate hydratase, mitochondrial OS=Homo sapiens GN=FH - [FUMH_HUMAN]	18.84	2	5	5	11	3.21153e+07	0.765015	4	6.53411	34.2008	18.84	5	11	467	50.1807	7.40088		35.76	2	8	8	15	3.40927e+07	1.37676	10	11.7233	43.1772	35.76	8	15	467	50.1807	7.40088		1.30716	1.37676			0.8555	0.989188	0.922344	0.0945318		-0.116623	-0.0119528
P20618	Proteasome subunit beta type-1 OS=Homo sapiens GN=PSMB1 PE=1 SV=2 - [PSB1_HUMAN]	29.46	1	5	5	11	2.05239e+07	0.819929	7	9.59884	31.601	29.46	5	11	241	26.4724	8.1333		31.12	1	5	5	14	2.6588e+07	1.45729	7	2.26979	39.2809	31.12	5	14	241	26.4724	8.1333		1.21962	1.45729			0.798203	1.04705	0.922625	0.175959		-0.116184	-0.0221581
P07237	Protein disulfide-isomerase OS=Homo sapiens GN=P4HB PE=1 SV=3 - [PDIA1_HUMAN]	65.16	1	32	32	271	5.18274e+08	0.748309	111	22.6566	783.434	65.16	32	271	508	57.0807	4.86865		62.6	1	31	32	310	1.16163e+09	1.35622	114	13.9019	926.294	62.6	32	310	508	57.0807	4.86865		1.33635	1.35622			0.874599	0.974432	0.924515	0.0705928		-0.113231	-0.00864592
E7ESM6	Staphylococcal nuclease domain-containing protein 1 OS=Homo sapiens GN=SND1 PE=4 SV=2 - [E7ESM6_HUMAN]	24.89	2	18	18	41	2.335e+07	0.7299	22	8.66774	111.347	24.89	18	41	900	101.148	7.1665		18.33	2	11	11	29	1.88044e+07	1.32748	18	9.38147	82.2693	18.33	11	29	900	101.148	7.1665		1.37005	1.32748			0.896657	0.953779	0.925218	0.0403917		-0.112135	-0.00489541
P31946-2	Isoform Short of 14-3-3 protein beta/alpha OS=Homo sapiens GN=YWHAB - [1433B_HUMAN]	44.26	2	6	13	35	2.14773e+08	0.697963	7	4.92308	97.0851	44.26	13	35	244	27.8327	4.83057		39.34	2	5	12	44	2.7342e+08	1.27656	4	16.1841	126.99	39.34	12	44	244	27.8327	4.83057		1.43274	1.27656			0.937685	0.917192	0.927439	0.0144907		-0.108676	-0.001698
P40926	Malate dehydrogenase, mitochondrial OS=Homo sapiens GN=MDH2 PE=1 SV=3 - [MDHM_HUMAN]	60.65	1	17	17	105	233605302	0.839551	31	6.63347	320.691	60.65	17	105	338	35.4807	8.67529		60.65	1	17	17	98	2.07775e+08	1.49306	32	6.85514	298.502	60.65	17	98	338	35.4807	8.67529		1.19111	1.49306			0.779548	1.07275	0.926147	0.207322		-0.110687	-0.0247779
P63104	14-3-3 protein zeta/delta OS=Homo sapiens GN=YWHAZ PE=1 SV=1 - [1433Z_HUMAN]	40.41	1	6	10	46	1.77226e+08	0.715408	15	21.4043	137.099	40.41	10	46	245	27.7277	4.79248		51.02	1	8	12	40	2.26105e+08	1.31451	13	14.1371	115.022	51.02	12	40	245	27.7277	4.79248		1.3978	1.31451			0.914821	0.944458	0.92964	0.0209572		-0.105257	-0.00237284
P52565	Rho GDP-dissociation inhibitor 1 OS=Homo sapiens GN=ARHGDIA PE=1 SV=3 - [GDIR1_HUMAN]	22.55	1	4	4	15	9.55032e+07	0.837476	7	17.9941	41.7821	22.55	4	15	204	23.1927	5.10986		18.14	1	3	3	16	4.42396e+07	1.49368	6	10.9847	45.3707	18.14	3	16	204	23.1927	5.10986		1.19406	1.49368			0.781479	1.07319	0.927336	0.206272		-0.108837	-0.0242091
P04406	Glyceraldehyde-3-phosphate dehydrogenase OS=Homo sapiens GN=GAPDH PE=1 SV=3 - [G3P_HUMAN]	61.79	1	22	22	365	1.24692e+09	0.767259	106	6.92699	1163.76	61.79	22	365	335	36.0304	8.45557		81.49	1	21	21	409	1.5047e+09	1.40209	119	84.8007	1325.48	81.49	21	409	335	36.0304	8.45557		1.30334	1.40209			0.852998	1.00739	0.930193	0.10917		-0.104398	-0.0122525
B4DKM5	Voltage-dependent anion-selective channel protein 2 OS=Homo sapiens GN=VDAC2 PE=2 SV=1 - [B4DKM5_HUMAN]	33.73	4	6	6	18	8.20024e+07	0.802327	8	7.81793	46.7165	33.73	6	18	255	27.4615	5.46533		33.73	4	6	6	17	8.22266e+07	1.45398	10	8.57625	43.4633	33.73	6	17	255	27.4615	5.46533		1.24637	1.45398			0.815715	1.04467	0.930193	0.161897		-0.104397	-0.0181701
O14818	Proteasome subunit alpha type-7 OS=Homo sapiens GN=PSMA7 PE=1 SV=1 - [PSA7_HUMAN]	23.79	1	5	5	9	5.82669e+07	0.772114	5	1.85146	27.5705	23.79	5	9	248	27.8696	8.45557		23.79	1	5	5	11	5.08883e+07	1.41372	5	6.32931	31.2326	23.79	5	11	248	27.8696	8.45557		1.29514	1.41372			0.847633	1.01574	0.931688	0.118871		-0.102081	-0.0130242
Q15046	Lysine--tRNA ligase OS=Homo sapiens GN=KARS PE=1 SV=3 - [SYK_HUMAN]	3.35	2	2	2	4	2.98511e+06	0.706838	2	24.1601	9.253	3.35	2	4	597	68.0046	6.354		5.53	2	3	3	7	7.59638e+06	1.31514	4	27.3327	18.0602	5.53	3	7	597	68.0046	6.354		1.41475	1.31514			0.925912	0.944913	0.935413	0.0134354		-0.0963251	-0.00138353
P49721	Proteasome subunit beta type-2 OS=Homo sapiens GN=PSMB2 PE=1 SV=1 - [PSB2_HUMAN]	20.9	1	3	3	7	1.25906e+07	0.765008	3	6.69024	20.4543	20.9	3	7	201	22.8217	7.02002		19.9	1	3	3	5	1.65352e+07	1.4092	2	8.56421	15.9742	19.9	3	5	201	22.8217	7.02002		1.30718	1.4092			0.855507	1.01249	0.934001	0.111007		-0.0985039	-0.0117073
B2REB8	Protein SET OS=Homo sapiens GN=SET PE=3 SV=1 - [B2REB8_HUMAN]	13.96	5	3	3	11	3.4928e+07	0.7928	5	2.79751	30.1831	13.96	3	11	265	30.9742	4.23389		22.26	5	5	5	9	3.56436e+07	1.45569	7	5.34064	22.1969	22.26	5	9	265	30.9742	4.23389		1.26135	1.45569			0.825517	1.0459	0.935707	0.155831		-0.0958717	-0.0159664
P24666	Low molecular weight phosphotyrosine protein phosphatase OS=Homo sapiens GN=ACP1 PE=1 SV=3 - [PPAC_HUMAN]	24.05	1	3	3	5	1.01616e+07	0.719801	3	8.61443	12.9757	24.05	3	5	158	18.0308	6.7417		27.85	1	4	4	7	1.80758e+07	1.34538	4	10.7674	17.922	27.85	4	7	158	18.0308	6.7417		1.38927	1.34538			0.909237	0.966642	0.93794	0.0405917		-0.0924331	-0.00400027
P37802	Transgelin-2 OS=Homo sapiens GN=TAGLN2 PE=1 SV=3 - [TAGL2_HUMAN]	46.23	1	8	8	67	9.09705e+07	0.732966	22	21.6696	197.205	46.23	8	67	199	22.3772	8.25049		54.27	1	10	10	51	1.50113e+08	1.36752	20	8.95652	154.844	54.27	10	51	199	22.3772	8.25049		1.36432	1.36752			0.892906	0.98255	0.937728	0.0633877		-0.092759	-0.00627024
P59998	Actin-related protein 2/3 complex subunit 4 OS=Homo sapiens GN=ARPC4 PE=1 SV=3 - [ARPC4_HUMAN]	22.62	3	4	4	15	1.07468e+08	0.782551	5	2.83265	41.252	22.62	4	15	168	19.6543	8.42627		22.62	3	4	4	15	8.50616e+07	1.44665	6	4.25722	39.5196	22.62	4	15	168	19.6543	8.42627		1.27787	1.44665			0.836329	1.0394	0.937867	0.143596		-0.0925452	-0.0141695
O43707	Alpha-actinin-4 OS=Homo sapiens GN=ACTN4 PE=1 SV=2 - [ACTN4_HUMAN]	25.36	1	10	18	34	3.16188e+07	0.40496	10	9.64239	91.999	25.36	18	34	911	104.788	5.43994		28.98	1	13	20	49	7.49013e+07	0.410474	16	12.2077	136.664	28.98	20	49	911	104.788	5.43994		2.46938	0.410474			1.61614	0.294921	0.955528	0.93424		-0.0656298	-0.0641677
P52907	F-actin-capping protein subunit alpha-1 OS=Homo sapiens GN=CAPZA1 PE=1 SV=3 - [CAZA1_HUMAN]	34.97	1	6	6	21	1.19407e+08	0.73292	9	13.3862	60.3379	34.97	6	21	286	32.9023	5.69385		29.72	1	5	5	16	8.87745e+07	1.37427	7	12.6371	45.7896	29.72	5	16	286	32.9023	5.69385		1.36441	1.37427			0.892963	0.987398	0.94018	0.0667761		-0.0889903	-0.00632051
H7BXX5	Sodium/potassium-transporting ATPase subunit alpha-1 OS=Homo sapiens GN=ATP1A1 PE=3 SV=1 - [H7BXX5_HUMAN]	7.65	5	4	4	9	2.17202e+07	0.688125	3	0.409528	23.8034	7.65	4	9	680	74.1327	5.8208		9.71	5	5	5	7	1.36989e+07	1.29789	4	20.5013	18.4411	9.71	5	7	680	74.1327	5.8208		1.45322	1.29789			0.951092	0.93252	0.941806	0.0131323		-0.0864988	-0.00120612
Q9Y617	Phosphoserine aminotransferase OS=Homo sapiens GN=PSAT1 PE=1 SV=2 - [SERC_HUMAN]	26.76	1	7	7	11	1.04709e+07	0.61077	8	20.3698	27.975	26.76	7	11	370	40.3968	7.66455		35.95	1	10	10	16	3.61767e+07	1.1382	10	15.6979	41.0006	35.95	10	16	370	40.3968	7.66455		1.63728	1.1382			1.07155	0.817786	0.944668	0.179439		-0.0821212	-0.0155988
Q06830	Peroxiredoxin-1 OS=Homo sapiens GN=PRDX1 PE=1 SV=1 - [PRDX1_HUMAN]	51.26	1	9	12	45	1.50854e+08	0.691288	12	14.8405	117.861	51.26	12	45	199	22.0963	8.1333		67.84	1	15	15	33	195339186	1.30506	18	6.45963	87.7935	67.84	15	33	199	22.0963	8.1333		1.44658	1.30506			0.94674	0.937675	0.942207	0.00641019		-0.0858834	-0.000584297
Q13011	Delta(3,5)-Delta(2,4)-dienoyl-CoA isomerase, mitochondrial OS=Homo sapiens GN=ECH1 PE=1 SV=2 - [ECH1_HUMAN]	24.09	1	7	7	19	5.55518e+07	0.899158	7	5.5206	59.4587	24.09	7	19	328	35.7934	8.00146		34.76	1	8	8	24	2.74225e+07	1.59812	12	22.6562	72.3376	34.76	8	24	328	35.7934	8.00146		1.11215	1.59812			0.72787	1.14823	0.938052	0.297243		-0.0922604	-0.0292348
Q9P1F3	Costars family protein ABRACL OS=Homo sapiens GN=ABRACL PE=1 SV=1 - [ABRAL_HUMAN]	19.75	1	2	2	7	7.17745e+06	0.815465	2	5.93876	20.3259	19.75	2	7	81	9.05086	6.29053		19.75	1	2	2	7	1.36225e+07	1.49884	2	3.03388	21.2857	19.75	2	7	81	9.05086	6.29053		1.22629	1.49884			0.802573	1.0769	0.939735	0.193977		-0.089674	-0.0185102
P13693	Translationally-controlled tumor protein OS=Homo sapiens GN=TPT1 PE=1 SV=1 - [TCTP_HUMAN]	30.81	1	3	4	10	5.783e+07	0.803162	8	7.34121	25.775	30.81	4	10	172	19.5826	4.93213		30.81	1	3	4	12	7.12759e+07	1.48332	8	5.762	30.1293	30.81	4	12	172	19.5826	4.93213		1.24508	1.48332			0.814867	1.06575	0.940308	0.177401		-0.088795	-0.0167523
E9PP31	Caprin-1 OS=Homo sapiens GN=CAPRIN1 PE=4 SV=1 - [E9PP31_HUMAN]	12.92	5	2	2	7	1.63566e+07	0.630815	4	2.8374	18.4596	12.92	2	7	178	19.3687	9.27588		42.7	4	4	4	11	1.86061e+07	1.18803	4	16.6749	30.9553	42.7	4	11	178	19.3687	9.27588		1.58525	1.18803			1.0375	0.853586	0.945543	0.130046		-0.0807852	-0.0111109
B4E3A8	Leukocyte elastase inhibitor OS=Homo sapiens GN=SERPINB1 PE=2 SV=1 - [B4E3A8_HUMAN]	27.27	2	9	9	23	3.24635e+07	0.831276	14	8.88374	62.1457	27.27	9	23	341	38.6607	6.66846		34.9	2	10	10	23	3.84924e+07	1.52173	15	8.7519	59.5248	34.9	10	23	341	38.6607	6.66846		1.20297	1.52173			0.787308	1.09335	0.940327	0.216402		-0.0887653	-0.020428
Q9P0L0	Vesicle-associated membrane protein-associated protein A OS=Homo sapiens GN=VAPA PE=1 SV=3 - [VAPA_HUMAN]	11.24	2	3	3	22	7.62666e+07	0.750361	8	10.6706	64.4609	11.24	3	22	249	27.8752	8.6167		11.24	2	3	3	19	5.78441e+07	1.40898	7	24.4549	57.5217	11.24	3	19	249	27.8752	8.6167		1.33269	1.40898			0.872207	1.01234	0.942273	0.0990886		-0.0857826	-0.00902083
B4DW74	Ras-related protein Rap-1b OS=Homo sapiens GN=RAP1B PE=2 SV=1 - [B4DW74_HUMAN]	37.32	3	2	5	19	7.08097e+07	0.756681	2	2.70836	54.9706	37.32	5	19	142	16.0233	8.85107		37.32	3	5	5	29	4.87811e+07	1.42048	9	9.63362	81.7236	37.32	5	29	142	16.0233	8.85107		1.32156	1.42048			0.864922	1.0206	0.942759	0.110079		-0.0850389	-0.00992936
P09211	Glutathione S-transferase P OS=Homo sapiens GN=GSTP1 PE=1 SV=2 - [GSTP1_HUMAN]	63.81	1	7	7	34	5.00844e+08	0.70877	11	19.2367	113.338	63.81	7	34	210	23.341	5.64307		64.29	1	7	7	32	4.88376e+08	1.34366	8	6.55138	109.557	64.29	7	32	210	23.341	5.64307		1.4109	1.34366			0.923389	0.965402	0.944395	0.0297079		-0.0825372	-0.00259638
O43776	Asparagine--tRNA ligase, cytoplasmic OS=Homo sapiens GN=NARS PE=1 SV=1 - [SYNC_HUMAN]	8.21	1	3	3	6	1.46854e+08	0.586694	2	1.78146	17.3501	8.21	3	6	548	62.9025	6.25244		6.75	1	2	2	5	2.89009e+08	1.08854	1		16.2903	6.75	2	5	548	62.9025	6.25244		1.70447	1.08854			1.11552	0.782105	0.948814	0.235762		-0.0758031	-0.0188356
Q9BVC6	Transmembrane protein 109 OS=Homo sapiens GN=TMEM109 PE=1 SV=1 - [TM109_HUMAN]	12.76	1	3	3	8	3.9808e+07	0.710869	3	11.5817	20.6856	12.76	3	8	243	26.1936	10.4771		12.76	1	3	3	10	19651070	1.34829	4	39.367	25.7088	12.76	3	10	243	26.1936	10.4771		1.40673	1.34829			0.920662	0.968735	0.944699	0.0339926		-0.0820739	-0.00295322
P23284	Peptidyl-prolyl cis-trans isomerase B OS=Homo sapiens GN=PPIB PE=1 SV=2 - [PPIB_HUMAN]	54.63	1	12	12	48	3.34944e+08	0.716006	18	13.9391	136.032	54.63	12	48	216	23.7275	9.40771		54.63	1	10	10	56	1.50586e+08	1.35723	25	5.30581	162.886	54.63	10	56	216	23.7275	9.40771		1.39664	1.35723			0.914057	0.975154	0.944605	0.0432025		-0.0822163	-0.00376025
P61081	NEDD8-conjugating enzyme Ubc12 OS=Homo sapiens GN=UBE2M PE=1 SV=1 - [UBC12_HUMAN]	20.77	1	4	4	8	2.24623e+07	0.69635	4	13.077	17.907	20.77	4	8	183	20.8866	7.69385		20.77	1	4	4	8	1.08026e+07	1.32582	4	4.97307	17.2272	20.77	4	8	183	20.8866	7.69385		1.43606	1.32582			0.939857	0.952586	0.946222	0.00900057		-0.07975	-0.000758591
D6RF44	Heterogeneous nuclear ribonucleoprotein D0 (Fragment) OS=Homo sapiens GN=HNRNPD PE=4 SV=1 - [D6RF44_HUMAN]	34.82	10	3	4	38	7.24463e+07	0.668723	10	22.2812	101.198	34.82	4	38	112	12.6325	8.57275		34.82	10	3	4	40	5.41737e+07	1.28037	14	15.5407	112.817	34.82	4	40	112	12.6325	8.57275		1.49539	1.28037			0.978687	0.91993	0.949309	0.0415473		-0.0750511	-0.00328468
B4DT77	Annexin OS=Homo sapiens GN=ANXA7 PE=2 SV=1 - [B4DT77_HUMAN]	13.39	4	4	4	5	6.02336e+06	0.825171	3	5.71593	13.7587	13.39	4	5	336	37.7809	7.18115		10.42	4	3	3	4	4.82524e+06	1.52815	4	11.7778	9.38412	10.42	3	4	336	37.7809	7.18115		1.21187	1.52815			0.793132	1.09796	0.945547	0.215548		-0.0807785	-0.0184143
P00492	Hypoxanthine-guanine phosphoribosyltransferase OS=Homo sapiens GN=HPRT1 PE=1 SV=2 - [HPRT_HUMAN]	31.65	1	6	6	15	5.80272e+07	0.700299	6	4.02849	40.8923	31.65	6	15	218	24.5636	6.68311		31.65	1	6	6	13	3.27156e+07	1.34051	4	7.01381	34.6979	31.65	6	13	218	24.5636	6.68311		1.42796	1.34051			0.934559	0.963146	0.948852	0.020214		-0.075745	-0.00161365
B4DEM7	T-complex protein 1 subunit theta OS=Homo sapiens GN=CCT8 PE=2 SV=1 - [B4DEM7_HUMAN]	27.41	3	12	12	30	3.33823e+07	0.694112	17	17.2847	85.5006	27.41	12	30	529	57.6084	5.38916		28.92	3	11	11	34	4.74777e+07	1.32963	15	15.369	95.8266	28.92	11	34	529	57.6084	5.38916		1.44069	1.32963			0.942889	0.955323	0.949106	0.00879234		-0.0753593	-0.000698115
P25787	Proteasome subunit alpha type-2 OS=Homo sapiens GN=PSMA2 PE=1 SV=2 - [PSA2_HUMAN]	43.59	1	8	8	18	5.69607e+07	0.781426	9	6.4233	57.9521	43.59	8	18	234	25.8823	7.43018		41.03	1	7	7	18	6.40853e+07	1.47634	8	3.49251	54.2356	41.03	7	18	234	25.8823	7.43018		1.27971	1.47634			0.837533	1.06074	0.949136	0.15783		-0.0753136	-0.0125237
Q86VP6-2	Isoform 2 of Cullin-associated NEDD8-dissociated protein 1 OS=Homo sapiens GN=CAND1 - [CAND1_HUMAN]	2.45	2	2	2	2	4.61347e+06	0.861936	2	3.80673	5.05253	2.45	2	2	1062	117.814	5.69385		4.24	2	3	3	4	8.0334e+06	1.58139	3	6.62957	10.0083	4.24	3	4	1062	117.814	5.69385		1.16018	1.58139			0.759302	1.13621	0.947756	0.266513		-0.0774128	-0.0217688
P34897-3	Isoform 3 of Serine hydroxymethyltransferase, mitochondrial OS=Homo sapiens GN=SHMT2 - [GLYM_HUMAN]	13.66	2	6	6	13	1.79579e+07	0.691315	8	9.91455	33.8117	13.66	6	13	483	53.4214	8.14795		23.4	2	9	9	18	2.87385e+07	1.3336	14	10.5384	48.1601	23.4	9	18	483	53.4214	8.14795		1.44652	1.3336			0.946703	0.958177	0.95244	0.00811315		-0.0702995	-0.000598831
Q13185	Chromobox protein homolog 3 OS=Homo sapiens GN=CBX3 PE=1 SV=4 - [CBX3_HUMAN]	15.85	1	2	2	9	1.82957e+07	0.68706	2	12.8418	22.7342	15.85	2	9	183	20.7984	5.32568		36.61	1	5	5	21	2.6585e+07	1.33063	7	9.03479	47.3646	36.61	5	21	183	20.7984	5.32568		1.45548	1.33063			0.952566	0.956044	0.954305	0.00245943		-0.0674778	-0.000173903
P11142	Heat shock cognate 71 kDa protein OS=Homo sapiens GN=HSPA8 PE=1 SV=1 - [HSP7C_HUMAN]	56.81	1	27	32	201	4.07717e+08	0.771823	47	5.8263	592.116	56.81	32	201	646	70.8542	5.51611		56.81	1	26	32	196	6.90434e+08	1.47045	50	7.89681	591.626	56.81	32	196	646	70.8542	5.51611		1.29563	1.47045			0.847953	1.0565	0.952228	0.147466		-0.0706216	-0.0109368
P04083	Annexin A1 OS=Homo sapiens GN=ANXA1 PE=1 SV=2 - [ANXA1_HUMAN]	30.35	1	8	8	36	4.10336e+07	0.911465	18	6.59788	105.704	30.35	8	36	346	38.69	7.02002		30.06	1	7	7	30	5.44712e+07	1.64412	17	28.5702	89.5474	30.06	7	30	346	38.69	7.02002		1.09714	1.64412			0.718042	1.18129	0.949664	0.327563		-0.074511	-0.0257007
P07737	Profilin-1 OS=Homo sapiens GN=PFN1 PE=1 SV=2 - [PROF1_HUMAN]	69.29	1	9	9	67	8.4371e+08	0.798718	17	7.18925	204.534	69.29	9	67	140	15.0446	8.26514		69.29	1	10	10	59	8.96985e+08	1.51086	18	8.41896	185.353	69.29	10	59	140	15.0446	8.26514		1.25201	1.51086			0.819401	1.08553	0.952468	0.188185		-0.070258	-0.0138813
Q08211	ATP-dependent RNA helicase A OS=Homo sapiens GN=DHX9 PE=1 SV=4 - [DHX9_HUMAN]	5.51	1	6	6	9	1.64145e+07	0.522733	7	19.9145	21.7862	5.51	6	9	1270	140.869	6.84424		3.94	1	4	4	6	9.94968e+06	0.934683	4	20.9884	14.7073	3.94	4	6	1270	140.869	6.84424		1.91302	0.934683			1.25202	0.67156	0.961788	0.410444		-0.0562096	-0.0239875
P06748	Nucleophosmin OS=Homo sapiens GN=NPM1 PE=1 SV=2 - [NPM_HUMAN]	35.03	1	9	9	76	2.40294e+08	0.727904	26	18.0145	230.874	35.03	9	76	294	32.5548	4.77979		32.99	1	7	7	83	3.20211e+08	1.40505	26	14.1799	259.736	32.99	7	83	294	32.5548	4.77979		1.37381	1.40505			0.899116	1.00951	0.954315	0.0780636		-0.0674623	-0.00551845
P11279	Lysosome-associated membrane glycoprotein 1 OS=Homo sapiens GN=LAMP1 PE=1 SV=3 - [LAMP1_HUMAN]	6.71	1	3	3	10	2.70959e+07	0.847309	4	5.11561	25.5465	6.71	3	10	417	44.8538	8.74854		9.83	1	4	4	9	3.30665e+07	1.57466	6	13.6553	21.5503	9.83	4	9	417	44.8538	8.74854		1.18021	1.57466			0.77241	1.13138	0.951894	0.253829		-0.0711272	-0.0189666
Q99536	Synaptic vesicle membrane protein VAT-1 homolog OS=Homo sapiens GN=VAT1 PE=1 SV=2 - [VAT1_HUMAN]	18.32	1	5	5	19	4.29251e+07	0.765438	8	6.41528	55.3581	18.32	5	19	393	41.8934	6.29053		22.14	1	6	6	20	3.21015e+07	1.46719	11	11.8747	59.5875	22.14	6	20	393	41.8934	6.29053		1.30644	1.46719			0.855027	1.05416	0.954595	0.14081		-0.0670397	-0.00988883
P63000	Ras-related C3 botulinum toxin substrate 1 OS=Homo sapiens GN=RAC1 PE=1 SV=1 - [RAC1_HUMAN]	30.21	2	3	6	27	1.30745e+08	0.768524	5	3.69772	65.8967	30.21	6	27	192	21.4362	8.49951		22.92	2	2	5	23	7.39334e+07	1.47255	2	4.69566	55.2659	22.92	5	23	192	21.4362	8.49951		1.3012	1.47255			0.851593	1.05801	0.954803	0.14596		-0.0667251	-0.0102002
Q9Y3C6	Peptidyl-prolyl cis-trans isomerase-like 1 OS=Homo sapiens GN=PPIL1 PE=1 SV=1 - [PPIL1_HUMAN]	26.51	1	3	3	5	8.37727e+06	0.712953	3	2.64819	14.6083	26.51	3	5	166	18.2251	7.98682		20.48	1	2	2	2	1.08199e+07	1.38441	2	16.8843	5.4942	20.48	2	2	166	18.2251	7.98682		1.40262	1.38441			0.91797	0.994684	0.956327	0.0542451		-0.0644237	-0.00365426
Q9NR45	Sialic acid synthase OS=Homo sapiens GN=NANS PE=1 SV=2 - [SIAS_HUMAN]	8.91	1	2	2	3	1.95162e+07	0.813492	2	13.2968	9.0401	8.91	2	3	359	40.2815	6.7417		8.64	1	2	2	4	1.82839e+07	1.5366	2	14.5336	12.5794	8.64	2	4	359	40.2815	6.7417		1.22927	1.5366			0.804519	1.10403	0.954276	0.211788		-0.0675217	-0.0149855
P06733	Alpha-enolase OS=Homo sapiens GN=ENO1 PE=1 SV=2 - [ENOA_HUMAN]	63.59	1	28	28	436	1.41895e+09	0.770123	84	6.20205	1283.95	63.59	28	436	434	47.1393	7.38623		70.51	1	31	31	465	2.22831e+09	1.47662	77	11.2184	1388.64	70.51	31	465	434	47.1393	7.38623		1.29849	1.47662			0.849825	1.06094	0.955382	0.14928		-0.0658507	-0.0102893
P49720	Proteasome subunit beta type-3 OS=Homo sapiens GN=PSMB3 PE=1 SV=2 - [PSB3_HUMAN]	26.83	1	4	4	18	5.26057e+07	0.761498	7	10.7453	51.7206	26.83	4	18	205	22.9335	6.55127		26.83	1	4	4	17	4.19759e+07	1.46482	6	5.68396	53.6182	26.83	4	17	205	22.9335	6.55127		1.3132	1.46482			0.859451	1.05246	0.955955	0.136478		-0.0649858	-0.00927774
P10768	S-formylglutathione hydrolase OS=Homo sapiens GN=ESD PE=1 SV=2 - [ESTD_HUMAN]	39.72	1	6	7	17	2.98466e+07	0.777999	9	17.5286	46.3438	39.72	7	17	282	31.4425	7.02002		33.69	1	5	5	11	3.21623e+07	1.49607	6	5.19144	30.9946	33.69	5	11	282	31.4425	7.02002		1.28535	1.49607			0.841222	1.07491	0.958067	0.165243		-0.0618015	-0.0106593
P25788-2	Isoform 2 of Proteasome subunit alpha type-3 OS=Homo sapiens GN=PSMA3 - [PSA3_HUMAN]	14.11	2	3	3	9	2.46712e+07	0.77174	6	7.70538	23.651	14.11	3	9	248	27.6297	5.32568		24.19	2	5	5	15	5.19083e+07	1.49024	8	4.33498	40.8134	24.19	5	15	248	27.6297	5.32568		1.29577	1.49024			0.848045	1.07073	0.959385	0.157459		-0.0598182	-0.00981764
D6REQ6	Ribonuclease T2 OS=Homo sapiens GN=RNASET2 PE=3 SV=1 - [D6REQ6_HUMAN]	9.63	4	2	2	2	1.35598e+07	0.711579	2	10.3327	6.24857	9.63	2	2	218	25.2925	6.06201		14.22	4	2	2	4	2.32118e+07	1.39496	2	17.5184	11.6506	14.22	2	4	218	25.2925	6.06201		1.40533	1.39496			0.919743	1.00226	0.961004	0.0583513		-0.057386	-0.00348443
P13010	X-ray repair cross-complementing protein 5 OS=Homo sapiens GN=XRCC5 PE=1 SV=3 - [XRCC5_HUMAN]	7.38	1	5	5	12	1.53045e+07	0.662936	8	28.003	31.3975	7.38	5	12	732	82.6523	5.80811		7.65	1	4	4	14	1.46276e+07	1.30543	8	19.1869	42.2539	7.65	4	14	732	82.6523	5.80811		1.50844	1.30543			0.987229	0.937941	0.962585	0.0348519		-0.0550141	-0.00199187
F5H6K0	Putative pre-mRNA-splicing factor ATP-dependent RNA helicase DHX15 OS=Homo sapiens GN=DHX15 PE=4 SV=1 - [F5H6K0_HUMAN]	6.25	2	4	4	14	7.2022e+06	0.629824	7	2.41096	36.1242	6.25	4	14	784	89.4465	7.45947		3.19	2	2	2	7	6.08434e+06	1.23644	5	10.7202	18.3889	3.19	2	7	784	89.4465	7.45947		1.58774	1.23644			1.03913	0.888366	0.963749	0.106607		-0.0532708	-0.00589265
Q01469	Fatty acid-binding protein, epidermal OS=Homo sapiens GN=FABP5 PE=1 SV=3 - [FABP5_HUMAN]	54.07	1	4	4	6	2.15003e+07	0.760849	4	2.36527	18.704	54.07	4	6	135	15.1546	7.00537		57.04	1	5	5	6	4.18511e+07	1.47573	5	11.283	18.76	57.04	5	6	135	15.1546	7.00537		1.31432	1.47573			0.860184	1.0603	0.960241	0.141501		-0.0585323	-0.00862533
O75083	WD repeat-containing protein 1 OS=Homo sapiens GN=WDR1 PE=1 SV=4 - [WDR1_HUMAN]	14.36	1	5	5	7	8.75727e+06	0.680847	3	0.436069	18.3615	14.36	5	7	606	66.1519	6.65381		9.57	1	3	4	5	3.71346e+07	1.34444	3	7.92403	12.4943	9.57	4	5	606	66.1519	6.65381		1.46876	1.34444			0.961259	0.965963	0.963611	0.00332661		-0.053477	-0.000184615
P22392-2	Isoform 3 of Nucleoside diphosphate kinase B OS=Homo sapiens GN=NME2 - [NDKB_HUMAN]	57.68	2	9	9	70	4.42866e+08	0.756525	20	5.10789	180.325	57.68	9	70	267	30.1176	8.92432		60.67	2	9	9	85	2.73174e+08	1.47274	22	5.50295	223.238	60.67	9	85	267	30.1176	8.92432		1.32183	1.47274			0.865101	1.05815	0.961625	0.136506		-0.0564542	-0.00801384
P53396-2	Isoform 2 of ATP-citrate synthase OS=Homo sapiens GN=ACLY - [ACLY_HUMAN]	12.47	3	10	10	21	2.33832e+07	0.733613	13	7.8654	59.232	12.47	10	21	1091	119.695	7.32764		12.92	3	11	11	27	2.64954e+07	1.4409	14	15.4325	76.3536	12.92	11	27	1091	119.695	7.32764		1.36312	1.4409			0.892118	1.03527	0.963694	0.101224		-0.0533524	-0.00560398
F8W1A4	Adenylate kinase 2, mitochondrial OS=Homo sapiens GN=AK2 PE=3 SV=1 - [F8W1A4_HUMAN]	52.16	3	8	8	40	1.1327e+08	0.770061	17	6.09204	107.046	52.16	8	40	232	25.6143	7.82568		70.69	3	12	12	35	1.83476e+08	1.4976	17	8.27166	95.8165	70.69	12	35	232	25.6143	7.82568		1.2986	1.4976			0.849893	1.07601	0.96295	0.159886		-0.0544673	-0.00904364
H0YKU1	Tropomodulin-3 (Fragment) OS=Homo sapiens GN=TMOD3 PE=4 SV=1 - [H0YKU1_HUMAN]	13.37	3	2	2	4	4.77543e+06	0.820463	2	5.48927	9.69784	13.37	2	4	187	20.888	7.43018		13.37	3	2	2	4	3.82453e+06	1.56815	3	14.9966	9.58297	13.37	2	4	187	20.888	7.43018		1.21882	1.56815			0.797683	1.1267	0.962191	0.232649		-0.0556046	-0.0134447
Q5T6H7	X-prolyl aminopeptidase (Aminopeptidase P) 1, soluble OS=Homo sapiens GN=XPNPEP1 PE=2 SV=1 - [Q5T6H7_HUMAN]	5.43	5	2	2	4	4.96667e+06	0.852932	2	35.3856	9.24524	5.43	2	4	552	62.0995	5.73193		4.53	5	2	2	3	8.67045e+06	1.60987	2	16.5143	7.61908	4.53	2	3	552	62.0995	5.73193		1.17243	1.60987			0.767318	1.15667	0.961995	0.275316		-0.0558984	-0.0159977
P11021	78 kDa glucose-regulated protein OS=Homo sapiens GN=HSPA5 PE=1 SV=2 - [GRP78_HUMAN]	51.07	1	35	37	213	2.56317e+08	0.703523	69	13.964	632.727	51.07	37	213	654	72.2884	5.16064		44.19	1	28	30	166	4.95025e+08	1.39361	67	7.40011	496.9	44.19	30	166	654	72.2884	5.16064		1.42142	1.39361			0.930275	1.00129	0.965783	0.0502159		-0.0502284	-0.00261162
P21796	Voltage-dependent anion-selective channel protein 1 OS=Homo sapiens GN=VDAC1 PE=1 SV=2 - [VDAC1_HUMAN]	49.82	1	11	11	23	9.3928e+07	0.761019	11	4.86613	60.8625	49.82	11	23	283	30.7536	8.54346		34.63	1	7	7	19	8.31619e+07	1.49435	7	4.89038	48.2422	34.63	7	19	283	30.7536	8.54346		1.31403	1.49435			0.859991	1.07368	0.966834	0.151098		-0.0486606	-0.00760473
Q6P452	Annexin OS=Homo sapiens GN=ANXA4 PE=2 SV=1 - [Q6P452_HUMAN]	14.38	2	3	3	5	4.23551e+06	0.774541	3	1.07893	13.6225	14.38	3	5	299	33.5309	5.85889		12.71	2	3	3	3	2.82219e+06	1.51591	1		6.89045	12.71	3	3	299	33.5309	5.85889		1.29109	1.51591			0.844978	1.08916	0.967071	0.172666		-0.0483066	-0.00862491
P11940-2	Isoform 2 of Polyadenylate-binding protein 1 OS=Homo sapiens GN=PABPC1 - [PABP1_HUMAN]	22.12	2	10	10	26	4.57117e+07	0.714996	16	13.3228	72.9392	22.12	10	26	547	61.142	9.0708		18.46	2	8	8	23	3.88363e+07	1.42292	15	2.66354	71.4009	18.46	8	23	547	61.142	9.0708		1.39861	1.42292			0.915347	1.02235	0.968848	0.075662		-0.0456571	-0.00356558
Q16881	Thioredoxin reductase 1, cytoplasmic OS=Homo sapiens GN=TXNRD1 PE=1 SV=3 - [TRXR1_HUMAN]	9.55	1	3	3	6	3.04339e+08	0.791694	2	3.61965	17.2373	9.55	3	6	649	70.8622	7.38623		14.79	1	5	5	6	2.66686e+08	1.54136	2	4.17081	19.3532	14.79	5	6	649	70.8622	7.38623		1.26312	1.54136			0.826671	1.10745	0.967061	0.198542		-0.0483209	-0.00992049
H3BR27	RNA-binding motif protein, X chromosome, N-terminally processed OS=Homo sapiens GN=RBMX PE=4 SV=1 - [H3BR27_HUMAN]	34.62	6	2	2	4	3.60971e+07	0.626902	2	9.24107	11.8042	34.62	2	4	78	8.60437	5.49072		34.62	6	2	2	5	5.59877e+07	1.2523	2	8.56289	16.3784	34.62	2	5	78	8.60437	5.49072		1.59515	1.2523			1.04398	0.899765	0.97187	0.101972		-0.0411645	-0.00431913
P61604	10 kDa heat shock protein, mitochondrial OS=Homo sapiens GN=HSPE1 PE=1 SV=2 - [CH10_HUMAN]	58.82	1	6	6	18	1.65265e+08	0.755958	7	7.82816	55.4361	58.82	6	18	102	10.9249	8.92432		66.67	1	7	7	15	1.60655e+08	1.49053	7	8.08584	46.5986	66.67	7	15	102	10.9249	8.92432		1.32282	1.49053			0.865749	1.07093	0.968339	0.145085		-0.0464153	-0.00695435
F5H6Z3	Adenylyl cyclase-associated protein OS=Homo sapiens GN=CAP1 PE=3 SV=1 - [F5H6Z3_HUMAN]	26.99	2	8	8	36	2.09252e+07	0.727804	14	15.6217	105.076	26.99	8	36	452	49.2774	8.20654		30.97	2	9	9	26	7.09517e+07	1.44693	14	13.0285	83.605	30.97	9	26	452	49.2774	8.20654		1.374	1.44693			0.899239	1.0396	0.96942	0.0992513		-0.0448058	-0.00458731
P30086	Phosphatidylethanolamine-binding protein 1 OS=Homo sapiens GN=PEBP1 PE=1 SV=3 - [PEBP1_HUMAN]	62.03	1	7	7	34	2.41636e+08	0.741156	10	4.68024	118.389	62.03	7	34	187	21.0437	7.53271		57.22	1	6	6	28	9.10152e+07	1.46901	14	5.11192	101.687	57.22	6	28	187	21.0437	7.53271		1.34924	1.46901			0.88304	1.05547	0.969254	0.121926		-0.0450527	-0.00566732
P61160	Actin-related protein 2 OS=Homo sapiens GN=ACTR2 PE=1 SV=1 - [ARP2_HUMAN]	27.66	1	8	8	19	4.47229e+07	0.706035	10	14.1906	47.923	27.66	8	19	394	44.7322	6.7417		35.28	1	10	10	30	1.10647e+08	1.41248	12	9.66628	81.8447	35.28	10	30	394	44.7322	6.7417		1.41636	1.41248			0.926965	1.01485	0.970908	0.0621447		-0.0425937	-0.00272629
E1B6W5	Non-specific lipid-transfer protein OS=Homo sapiens GN=SCP2 PE=4 SV=1 - [E1B6W5_HUMAN]	15	6	2	2	3	1.44996e+07	0.78094	2	3.00088	7.11382	15	2	3	140	15.0698	8.92432		27.86	7	3	3	4	1.68644e+07	1.53406	3	15.1927	10.9765	27.86	3	4	140	15.0698	8.92432		1.28051	1.53406			0.838054	1.1022	0.970129	0.186782		-0.0437522	-0.00842376
P55072	Transitional endoplasmic reticulum ATPase OS=Homo sapiens GN=VCP PE=1 SV=4 - [TERA_HUMAN]	33.62	1	21	21	78	6.58357e+07	0.735695	25	5.55701	218.271	33.62	21	78	806	89.2657	5.26221		31.76	1	20	20	74	5.36385e+07	1.46624	37	9.41516	203.656	31.76	20	74	806	89.2657	5.26221		1.35926	1.46624			0.889595	1.05348	0.971536	0.115882		-0.0416612	-0.00496924
C9JFR7	Cytochrome c (Fragment) OS=Homo sapiens GN=CYCS PE=3 SV=1 - [C9JFR7_HUMAN]	50.5	2	5	5	14	3.70407e+07	0.755803	6	4.92937	38.8207	50.5	5	14	101	11.326	9.65674		51.49	2	6	6	13	3.81315e+07	1.49816	6	11.0487	34.235	51.49	6	13	101	11.326	9.65674		1.3231	1.49816			0.865927	1.07641	0.97117	0.148836		-0.0422045	-0.00646803
H0YN26	Acidic leucine-rich nuclear phosphoprotein 32 family member A OS=Homo sapiens GN=ANP32A PE=4 SV=1 - [H0YN26_HUMAN]	36.72	3	5	7	25	8.32712e+07	0.732375	9	6.82697	73.5765	36.72	7	25	177	19.9851	4.57666		45.76	3	7	10	31	9.5662e+07	1.46155	14	26.1035	89.2708	45.76	10	31	177	19.9851	4.57666		1.36542	1.46155			0.893627	1.0501	0.971866	0.110646		-0.041171	-0.00468729
B7Z7E9	Aspartate aminotransferase OS=Homo sapiens GN=GOT1 PE=2 SV=1 - [B7Z7E9_HUMAN]	11.22	2	2	2	2	7.06604e+06	0.781859	2	2.07666	5.63867	11.22	2	2	392	44.1193	8.07471		30.1	2	7	7	14	2.57319e+07	1.53862	6	13.0384	38.555	30.1	7	14	392	44.1193	8.07471		1.279	1.53862			0.837069	1.10548	0.971275	0.189797		-0.0420477	-0.00821652
P08758	Annexin A5 OS=Homo sapiens GN=ANXA5 PE=1 SV=2 - [ANXA5_HUMAN]	44.06	1	13	13	48	1.27351e+08	0.864562	15	5.6549	132.739	44.06	13	48	320	35.9144	5.04639		31.87	1	9	9	34	1.31859e+08	1.64587	15	9.02706	93.7493	31.87	9	34	320	35.9144	5.04639		1.15665	1.64587			0.756996	1.18254	0.969769	0.300906		-0.0442876	-0.0137418
Q99497	Protein DJ-1 OS=Homo sapiens GN=PARK7 PE=1 SV=2 - [PARK7_HUMAN]	42.33	1	5	5	12	1.12664e+08	0.798487	5	33.5762	34.8131	42.33	5	12	189	19.8785	6.78564		40.21	1	6	6	12	9.63209e+07	1.56256	5	15.5408	34.4921	40.21	6	12	189	19.8785	6.78564		1.25237	1.56256			0.819638	1.12268	0.97116	0.214285		-0.0422188	-0.00931551
P26641	Elongation factor 1-gamma OS=Homo sapiens GN=EEF1G PE=1 SV=3 - [EF1G_HUMAN]	13.5	2	6	6	60	8.83931e+07	0.736585	23	29.3385	172.308	13.5	6	60	437	50.0871	6.66846		15.1	2	7	7	70	1.20953e+08	1.47124	29	53.2511	201.176	15.1	7	70	437	50.0871	6.66846		1.35762	1.47124			0.88852	1.05707	0.972796	0.119185		-0.0397912	-0.00487512
P28070	Proteasome subunit beta type-4 OS=Homo sapiens GN=PSMB4 PE=1 SV=4 - [PSB4_HUMAN]	25.38	1	4	4	8	2.3756e+07	0.804896	6	10.7621	22.4613	25.38	4	8	264	29.1855	5.97314		21.59	1	3	3	7	1.15953e+07	1.57402	4	1.8395	22.2211	21.59	3	7	264	29.1855	5.97314		1.2424	1.57402			0.813111	1.13092	0.972014	0.224722		-0.0409513	-0.00946763
P13639	Elongation factor 2 OS=Homo sapiens GN=EEF2 PE=1 SV=4 - [EF2_HUMAN]	35.31	1	23	23	133	2.4695e+08	0.728158	51	12.68	388.132	35.31	23	133	858	95.277	6.82959		40.91	1	26	26	157	1.49814e+08	1.46152	71	22.9968	463.939	40.91	26	157	858	95.277	6.82959		1.37333	1.46152			0.898803	1.05008	0.974443	0.106972		-0.0373498	-0.00410017
P28066	Proteasome subunit alpha type-5 OS=Homo sapiens GN=PSMA5 PE=1 SV=3 - [PSA5_HUMAN]	12.86	1	2	2	4	3.05873e+07	0.818385	2	1.5232	14.1315	12.86	2	4	241	26.3942	4.79248		19.09	1	4	4	8	3.60896e+07	1.59377	2	2.82982	24.0429	19.09	4	8	241	26.3942	4.79248		1.22192	1.59377			0.799709	1.14511	0.972409	0.244235		-0.0403648	-0.0101382
O43684-2	Isoform 2 of Mitotic checkpoint protein BUB3 OS=Homo sapiens GN=BUB3 - [BUB3_HUMAN]	8.28	2	2	2	3	5.87489e+06	0.65421	2	32.3702	7.02418	8.28	2	3	326	36.9311	6.84424		8.28	2	2	2	2	1.09126e+07	1.32954	2	4.13062	5.99802	8.28	2	2	326	36.9311	6.84424		1.52856	1.32954			1.0004	0.955258	0.977827	0.031918		-0.0323482	-0.0010559
O75368	SH3 domain-binding glutamic acid-rich-like protein OS=Homo sapiens GN=SH3BGRL PE=1 SV=1 - [SH3L1_HUMAN]	27.19	1	2	2	6	1.44134e+07	0.742143	2	3.41287	16.9777	27.19	2	6	114	12.7664	5.24951		64.04	1	4	4	8	1.71113e+07	1.48829	3	5.77541	27.3663	64.04	4	8	114	12.7664	5.24951		1.34745	1.48829			0.881865	1.06932	0.975594	0.132552		-0.0356474	-0.00484335
P37837	Transaldolase OS=Homo sapiens GN=TALDO1 PE=1 SV=2 - [TALDO_HUMAN]	51.04	1	18	18	60	3.10028e+08	0.772126	26	8.99626	162.917	51.04	18	60	337	37.5165	6.81494		47.18	1	17	17	55	3.94534e+08	1.53488	23	7.22902	146.606	47.18	17	55	337	37.5165	6.81494		1.29512	1.53488			0.84762	1.10279	0.975207	0.180435		-0.0362192	-0.00670137
B7Z4V2	Stress-70 protein, mitochondrial OS=Homo sapiens GN=HSPA9 PE=2 SV=1 - [B7Z4V2_HUMAN]	34.59	2	18	18	60	1.00573e+08	0.749593	20	5.05771	169.349	34.59	18	60	665	72.3561	5.93506		39.7	2	19	19	54	1.07419e+08	1.50125	22	5.471	152.728	39.7	19	54	665	72.3561	5.93506		1.33406	1.50125			0.8731	1.07863	0.975865	0.145331		-0.0352466	-0.00524912
P15144	Aminopeptidase N OS=Homo sapiens GN=ANPEP PE=1 SV=4 - [AMPN_HUMAN]	18.1	1	15	15	53	2.62092e+07	0.809617	22	7.4265	131.72	18.1	15	53	967	109.471	5.47803		16.34	1	14	14	28	6.55052e+07	1.58842	15	12.5034	71.9168	16.34	14	28	967	109.471	5.47803		1.23515	1.58842			0.80837	1.14126	0.974816	0.235391		-0.0367979	-0.00888567
Q16836	Hydroxyacyl-coenzyme A dehydrogenase, mitochondrial OS=Homo sapiens GN=HADH PE=1 SV=3 - [HCDH_HUMAN]	18.15	3	4	4	6	1.57671e+07	0.674643	3	4.86804	13.8768	18.15	4	6	314	34.2719	8.85107		27.71	3	5	5	7	9.74547e+06	1.37437	4	7.44315	17.8375	27.71	5	7	314	34.2719	8.85107		1.48226	1.37437			0.970098	0.987471	0.978784	0.0122845		-0.0309372	-0.000388287
P30046	D-dopachrome decarboxylase OS=Homo sapiens GN=DDT PE=1 SV=3 - [DOPD_HUMAN]	29.66	1	4	4	7	3.8391e+07	0.71166	4	10.7482	17.4047	29.66	4	7	118	12.7037	7.29834		33.05	1	4	4	7	5.39916e+07	1.44255	4	13.6684	17.7536	33.05	4	7	118	12.7037	7.29834		1.40517	1.44255			0.919638	1.03646	0.978047	0.0826023		-0.0320241	-0.00270464
P60174-1	Isoform 2 of Triosephosphate isomerase OS=Homo sapiens GN=TPI1 - [TPIS_HUMAN]	84.74	2	17	17	93	6.91438e+08	0.766128	27	4.87796	310.571	84.74	17	93	249	26.6527	6.90283		87.95	2	19	19	140	4.6595e+08	1.53127	47	9.0119	459.32	87.95	19	140	249	26.6527	6.90283		1.30527	1.53127			0.854257	1.1002	0.977231	0.173911		-0.0332289	-0.00591352
P25786	Proteasome subunit alpha type-1 OS=Homo sapiens GN=PSMA1 PE=1 SV=1 - [PSA1_HUMAN]	15.21	2	4	4	7	2.58458e+07	0.763197	4	5.32432	17.8651	15.21	4	7	263	29.5369	6.60986		15.97	2	4	4	6	2.23907e+07	1.52691	4	5.63952	14.5789	15.97	4	6	263	29.5369	6.60986		1.31028	1.52691			0.857537	1.09707	0.977303	0.169375		-0.0331219	-0.0057403
B4E2Z3	4F2 cell-surface antigen heavy chain OS=Homo sapiens GN=SLC3A2 PE=2 SV=1 - [B4E2Z3_HUMAN]	9.2	6	3	3	11	1.47665e+07	0.738191	3	3.34776	30.9906	9.2	3	11	511	55.9047	5.17334		11.15	6	4	4	8	1.28596e+07	1.49184	5	2.70185	21.6167	11.15	4	8	511	55.9047	5.17334		1.35466	1.49184			0.886586	1.07187	0.979228	0.131016		-0.0302834	-0.00405177
C9J1E7	AP-1 complex subunit beta-1 (Fragment) OS=Homo sapiens GN=AP1B1 PE=4 SV=1 - [C9J1E7_HUMAN]	5.02	5	2	2	2	2.35508e+06	0.840358	2	10.4527	4.83228	5.02	2	2	578	65.2731	5.18604		3.81	5	2	2	2	8.42054e+06	1.63565	2	0.523345	6.17121	3.81	2	2	578	65.2731	5.18604		1.18997	1.63565			0.778799	1.17519	0.976996	0.280294		-0.0335747	-0.00963236
F8W1K5	Protein canopy homolog 2 (Fragment) OS=Homo sapiens GN=CNPY2 PE=4 SV=1 - [F8W1K5_HUMAN]	28.43	4	2	2	5	2.57749e+07	0.821103	2	0.814882	13.9806	28.43	2	5	102	11.6546	4.56396		25.49	4	2	2	5	2.73154e+07	1.61527	1		13.0867	25.49	2	5	102	11.6546	4.56396		1.21787	1.61527			0.797062	1.16055	0.978808	0.257028		-0.0309016	-0.00811452
P09429	High mobility group protein B1 OS=Homo sapiens GN=HMGB1 PE=1 SV=3 - [HMGB1_HUMAN]	33.49	1	3	6	22	1.29472e+08	0.647638	8	31.0382	63.9828	33.49	6	22	215	24.8782	5.74463		17.67	1	2	3	17	9.28279e+07	1.33136	7	50.5111	49.8203	17.67	3	17	215	24.8782	5.74463		1.54407	1.33136			1.01055	0.95657	0.983559	0.0381689		-0.0239159	-0.000928105
P60953	Cell division control protein 42 homolog OS=Homo sapiens GN=CDC42 PE=1 SV=2 - [CDC42_HUMAN]	19.9	1	2	3	24	5.19386e+07	0.765879	5	8.51551	62.661	19.9	3	24	191	21.245	6.55127		19.9	1	2	3	19	2.89303e+07	1.53964	8	11.5319	51.2989	19.9	3	19	191	21.245	6.55127		1.30569	1.53964			0.854534	1.10621	0.980374	0.177964		-0.0285959	-0.00519093
P04075	Fructose-bisphosphate aldolase A OS=Homo sapiens GN=ALDOA PE=1 SV=2 - [ALDOA_HUMAN]	68.41	1	21	24	200	6.00022e+08	0.78381	43	6.55891	598.02	68.41	24	200	364	39.3953	8.08936		83.52	1	20	23	166	1.6128e+09	1.56628	35	10.9399	511.989	83.52	23	166	364	39.3953	8.08936		1.27582	1.56628			0.834985	1.12535	0.980169	0.205321		-0.0288971	-0.00605323
P00491	Purine nucleoside phosphorylase OS=Homo sapiens GN=PNP PE=1 SV=2 - [PNPH_HUMAN]	56.4	1	13	13	49	1.14635e+08	0.788852	18	5.32131	140.408	56.4	13	49	289	32.0972	6.94678		42.56	1	9	9	34	4.0869e+07	1.57716	18	6.28257	92.9373	42.56	9	34	289	32.0972	6.94678		1.26766	1.57716			0.829648	1.13317	0.98141	0.214624		-0.027072	-0.00592034
P50897	Palmitoyl-protein thioesterase 1 OS=Homo sapiens GN=PPT1 PE=1 SV=1 - [PPT1_HUMAN]	12.75	1	2	2	3	1.87015e+07	0.720592	3	0.147701	8.60352	12.75	2	3	306	34.1713	6.52197		23.2	1	4	4	7	1.59162e+07	1.48417	5	3.95345	19.7737	23.2	4	7	306	34.1713	6.52197		1.38775	1.48417			0.908239	1.06636	0.9873	0.111808		-0.0184403	-0.00208829
P62314	Small nuclear ribonucleoprotein Sm D1 OS=Homo sapiens GN=SNRPD1 PE=1 SV=1 - [SMD1_HUMAN]	27.73	1	2	2	6	3.83337e+07	0.556242	3	0.199303	17.911	27.73	2	6	119	13.2734	11.561		36.97	1	3	3	11	5.48171e+07	1.13085	4	7.40377	35.5535	36.97	3	11	119	13.2734	11.561		1.79778	1.13085			1.17659	0.812502	0.994547	0.257451		-0.00788838	-0.002042
B3KX72	Heterogeneous nuclear ribonucleoprotein U OS=Homo sapiens GN=HNRNPU PE=2 SV=1 - [B3KX72_HUMAN]	6.8	3	5	5	13	1.9729e+07	0.540891	6	14.6574	38.3297	6.8	5	13	750	83.033	8.79248		6.27	3	3	3	11	1.95329e+07	1.08669	8	15.6422	34.9058	6.27	3	11	750	83.033	8.79248		1.8488	1.08669			1.20998	0.780776	0.99538	0.303496		-0.00668055	-0.00203693
P02792	Ferritin light chain OS=Homo sapiens GN=FTL PE=1 SV=2 - [FRIL_HUMAN]	17.71	1	2	2	5	1.98095e+07	0.894597	3	21.8483	13.1418	17.71	2	5	175	20.0071	5.78271		21.71	1	3	3	8	2.19586e+07	1.72764	4	11.9388	20.3291	21.71	3	8	175	20.0071	5.78271		1.11782	1.72764			0.73158	1.24129	0.986434	0.360418		-0.0197054	-0.00719983
P61981	14-3-3 protein gamma OS=Homo sapiens GN=YWHAG PE=1 SV=2 - [1433G_HUMAN]	49.39	1	8	14	43	2.14773e+08	0.637963	9	14.0924	107.859	49.39	14	43	247	28.2849	4.89404		49.39	1	8	14	47	2.71358e+08	1.33852	8	12.8996	124.274	49.39	14	47	247	28.2849	4.89404		1.56749	1.33852			1.02587	0.96171	0.993792	0.0453707		-0.00898377	-0.000410146
P26599	Polypyrimidine tract-binding protein 1 OS=Homo sapiens GN=PTBP1 PE=1 SV=1 - [PTBP1_HUMAN]	21.66	3	7	7	23	1.53817e+08	0.622873	9	19.5155	72.2918	21.66	7	23	531	57.1856	9.17334		32.58	3	10	10	24	1.58501e+08	1.31007	12	3.98019	77.7346	32.58	10	24	531	57.1856	9.17334		1.60546	1.31007			1.05073	0.941274	0.996001	0.0773953		-0.00578156	-0.000449262
P16930	Fumarylacetoacetase OS=Homo sapiens GN=FAH PE=1 SV=2 - [FAAA_HUMAN]	19.33	1	6	6	9	1.54184e+07	0.752327	6	10.8082	27.1377	19.33	6	9	419	46.3442	6.94678		15.75	1	4	4	9	2.07967e+07	1.55479	4	6.87823	25.1368	15.75	4	9	419	46.3442	6.94678		1.32921	1.55479			0.869928	1.1171	0.993515	0.174778		-0.00938653	-0.00165127
P28072	Proteasome subunit beta type-6 OS=Homo sapiens GN=PSMB6 PE=1 SV=4 - [PSB6_HUMAN]	12.55	1	3	3	10	8.42495e+06	0.897397	5	15.2008	24.0964	12.55	3	10	239	25.3414	4.91943		12.97	1	3	3	7	2.76814e+07	1.74363	3	1.36484	17.9704	12.97	3	7	239	25.3414	4.91943		1.11433	1.74363			0.729298	1.25278	0.991037	0.370155		-0.0129888	-0.00485135
P61586	Transforming protein RhoA OS=Homo sapiens GN=RHOA PE=1 SV=1 - [RHOA_HUMAN]	37.31	1	8	8	29	1.01034e+08	0.775599	11	11.0362	85.8305	37.31	8	29	193	21.7541	6.1001		30.57	1	6	6	23	5.94247e+07	1.59169	12	8.45458	64.4595	30.57	6	23	193	21.7541	6.1001		1.28933	1.59169			0.843826	1.14361	0.993717	0.211979		-0.00909247	-0.0019396
F5GXX5	Dolichyl-diphosphooligosaccharide--protein glycosyltransferase subunit DAD1 OS=Homo sapiens GN=DAD1 PE=4 SV=1 - [F5GXX5_HUMAN]	25.88	2	2	2	5	1.49749e+07	0.84694	3	14.5366	12.0116	25.88	2	5	85	9.5481	7.18115		25.88	2	2	2	4	2.381e+07	1.69085	3	9.93206	8.95095	25.88	2	4	85	9.5481	7.18115		1.18072	1.69085			0.772746	1.21486	0.993803	0.312622		-0.0089679	-0.00282104
P46940	Ras GTPase-activating-like protein IQGAP1 OS=Homo sapiens GN=IQGAP1 PE=1 SV=1 - [IQGA1_HUMAN]	5.31	1	5	5	13	1.97569e+07	0.667506	9	9.62504	41.4485	5.31	5	13	1657	189.134	6.48096		5.79	1	6	6	11	2.84967e+07	1.41556	8	11.6728	37.212	5.79	6	11	1657	189.134	6.48096		1.49811	1.41556			0.98047	1.01707	0.998769	0.0258784		-0.00177728	-4.605e-05
B7Z1N6	Fructose-bisphosphate aldolase OS=Homo sapiens GN=ALDOC PE=2 SV=1 - [B7Z1N6_HUMAN]	18.77	2	2	5	18	1.35831e+08	0.78394	4	1.03591	60.5292	18.77	5	18	325	35.4011	7.06396		21.23	2	2	5	10	1.28151e+08	1.60967	2	2.38936	31.0856	21.23	5	10	325	35.4011	7.06396		1.27561	1.60967			0.834847	1.15653	0.995687	0.227462		-0.00623524	-0.00142443
P04040	Catalase OS=Homo sapiens GN=CAT PE=1 SV=3 - [CATA_HUMAN]	39.66	1	19	19	43	1.69912e+08	0.823555	18	5.36229	136.104	39.66	19	43	527	59.7188	7.38623		43.26	1	22	22	59	4.31289e+08	1.66584	25	7.87421	182.154	43.26	22	59	527	59.7188	7.38623		1.21425	1.66584			0.794689	1.19689	0.99579	0.284399		-0.00608728	-0.00173854
Q14974	Importin subunit beta-1 OS=Homo sapiens GN=KPNB1 PE=1 SV=2 - [IMB1_HUMAN]	7.65	1	5	5	20	2.65771e+07	0.757156	9	5.21639	62.6906	7.65	5	20	876	97.108	4.77979		10.05	1	7	7	34	4.92334e+07	1.57649	16	9.1583	102.533	10.05	7	34	876	97.108	4.77979		1.32073	1.57649			0.86438	1.13269	0.998536	0.189726		-0.00211331	-0.000401538
B4DV79	Eukaryotic translation initiation factor 3 subunit B OS=Homo sapiens GN=EIF3B PE=2 SV=1 - [B4DV79_HUMAN]	7.45	4	4	4	4	6.10583e+06	0.689675	2	16.5075	9.84123	7.45	4	4	738	85.0814	5.26221		3.12	4	2	2	3	4.15635e+06	1.46405	2	15.1249	6.57062	3.12	2	3	738	85.0814	5.26221		1.44996	1.46405			0.948954	1.0519	1.00043	0.0727973		0.000619162	4.5054e-05
C9JTI6	EF-hand domain-containing protein D2 OS=Homo sapiens GN=EFHD2 PE=4 SV=1 - [C9JTI6_HUMAN]	12.43	3	2	2	3	9.75711e+06	0.803683	2	7.87136	7.27003	12.43	2	3	177	19.3337	5.96045		12.43	3	2	2	3	1.58573e+07	1.64547	2	7.94643	8.13537	12.43	2	3	177	19.3337	5.96045		1.24427	1.64547			0.814338	1.18225	0.998295	0.260154		-0.0024618	-0.000641542
P51149	Ras-related protein Rab-7a OS=Homo sapiens GN=RAB7A PE=1 SV=1 - [RAB7A_HUMAN]	51.21	1	8	8	42	5.77152e+07	0.806912	16	15.5791	114.444	51.21	8	42	207	23.4748	6.69775		36.71	1	6	6	31	4.89172e+07	1.64982	13	33.8568	87.4609	36.71	6	31	207	23.4748	6.69775		1.23929	1.64982			0.811079	1.18538	0.998227	0.264667		-0.0025597	-0.000678671
P30041	Peroxiredoxin-6 OS=Homo sapiens GN=PRDX6 PE=1 SV=3 - [PRDX6_HUMAN]	39.73	1	7	7	10	6.19884e+07	0.758321	4	5.53313	25.7325	39.73	7	10	224	25.0192	6.37939		21.43	1	3	3	6	3.63609e+07	1.58305	2	4.74299	15.5898	21.43	3	6	224	25.0192	6.37939		1.3187	1.58305			0.863051	1.1374	1.00023	0.193995		0.000326407	6.33069e-05
P61626	Lysozyme C OS=Homo sapiens GN=LYZ PE=1 SV=1 - [LYSC_HUMAN]	52.03	1	7	7	31	3.84843e+08	0.735786	8	6.90518	95.7749	52.03	7	31	148	16.5263	9.15869		56.76	1	8	8	35	7.91554e+08	1.55269	9	11.4481	106.468	56.76	8	35	148	16.5263	9.15869		1.35909	1.55269			0.889484	1.11559	1.00254	0.159884		0.00365856	0.000583464
P09651-3	Isoform 2 of Heterogeneous nuclear ribonucleoprotein A1 OS=Homo sapiens GN=HNRNPA1 - [ROA1_HUMAN]	27.72	8	6	6	30	7.00038e+07	0.62468	11	15.3632	86.8367	27.72	6	30	267	29.3682	9.14404		30.34	8	6	6	23	4.83591e+07	1.34329	12	17.9236	65.9852	30.34	6	23	267	29.3682	9.14404		1.60082	1.34329			1.04769	0.965142	1.00642	0.0583688		0.00922585	0.000535069
F5H8B6	Myeloblastin OS=Homo sapiens GN=PRTN3 PE=3 SV=1 - [F5H8B6_HUMAN]	20.93	2	3	3	16	6.20442e+07	0.740208	9	4.41044	47.6708	20.93	3	16	215	23.596	8.1626		20.93	2	3	3	22	1.32115e+08	1.56133	8	4.84206	63.8555	20.93	3	22	215	23.596	8.1626		1.35097	1.56133			0.88417	1.1218	1.00299	0.168031		0.00430221	0.000720754
Q9Y295	Developmentally-regulated GTP-binding protein 1 OS=Homo sapiens GN=DRG1 PE=1 SV=1 - [DRG1_HUMAN]	6.81	1	2	2	6	9.15427e+06	0.563608	3	17.3249	16.1089	6.81	2	6	367	40.5168	8.89502		7.9	1	2	2	5	7.16168e+06	1.19462	4	9.41034	13.1628	7.9	2	5	367	40.5168	8.89502		1.77428	1.19462			1.16121	0.858324	1.00977	0.214176		0.014025	0.00297476
B4E0K9	Lysosomal alpha-mannosidase B peptide OS=Homo sapiens GN=MAN2B1 PE=2 SV=1 - [B4E0K9_HUMAN]	12.21	2	7	7	18	2.0729e+07	0.841522	8	7.27643	56.6264	12.21	7	18	950	107.398	7.02002		14	3	7	7	13	3.81507e+07	1.70646	7	8.08226	43.0108	14	7	13	950	107.398	7.02002		1.18832	1.70646			0.777722	1.22607	1.0019	0.317031		0.00273428	0.000865212
Q09028-4	Isoform 4 of Histone-binding protein RBBP4 OS=Homo sapiens GN=RBBP4 - [RBBP4_HUMAN]	21.79	4	8	8	11	2.8406e+07	0.758155	8	4.09425	26.6044	21.79	8	11	390	43.455	4.95752		20	4	7	7	13	7.65106e+07	1.5989	8	13.6286	32.3757	20	7	13	390	43.455	4.95752		1.31899	1.5989			0.863241	1.14879	1.00602	0.201915		0.00865305	0.00173673
Q15717	ELAV-like protein 1 OS=Homo sapiens GN=ELAVL1 PE=1 SV=2 - [ELAV1_HUMAN]	26.69	1	6	6	20	3.0159e+07	0.739971	7	2.53998	58.8127	26.69	6	20	326	36.0692	9.17334		26.07	1	6	6	17	3.38378e+07	1.5717	9	6.5627	48.8635	26.07	6	17	326	36.0692	9.17334		1.3514	1.5717			0.884453	1.12925	1.00685	0.173099		0.00985286	0.00169392
P62304	Small nuclear ribonucleoprotein E OS=Homo sapiens GN=SNRPE PE=1 SV=1 - [RUXE_HUMAN]	29.35	1	2	2	9	5.37397e+07	0.592022	4	6.59591	21.4302	29.35	2	9	92	10.7966	9.43701		29.35	1	2	2	8	7.70517e+07	1.2832	3	0.665204	19.8002	29.35	2	8	92	10.7966	9.43701		1.68913	1.2832			1.10548	0.921965	1.01372	0.129767		0.0196653	0.00251735
Q5TB20	Acidic (Leucine-rich) nuclear phosphoprotein 32 family, member E OS=Homo sapiens GN=ANP32E PE=2 SV=1 - [Q5TB20_HUMAN]	15	2	3	3	12	7.70647e+07	0.798439	5	6.60699	39.2887	15	3	12	220	25.1101	3.73877		20.91	2	4	4	13	3.77644e+07	1.66567	9	54.5578	38.6646	20.91	4	13	220	25.1101	3.73877		1.25244	1.66567			0.819687	1.19677	1.00823	0.266637		0.0118217	0.00312639
Q5T123	SH3 domain binding glutamic acid-rich protein like 3 OS=Homo sapiens GN=SH3BGRL3 PE=2 SV=1 - [Q5T123_HUMAN]	42.05	2	3	3	5	6.59905e+07	0.896477	3	6.85597	11.2982	42.05	3	5	88	9.37476	9.36377		42.05	2	3	3	5	1.0065e+08	1.78772	2	8.77676	10.9782	42.05	3	5	88	9.37476	9.36377		1.11548	1.78772			0.730047	1.28446	1.00725	0.392029		0.0104262	0.00405793
Q13347	Eukaryotic translation initiation factor 3 subunit I OS=Homo sapiens GN=EIF3I PE=1 SV=1 - [EIF3I_HUMAN]	20	1	4	4	5	1.13373e+07	0.64625	4	13.6406	12.7724	20	4	5	325	36.4786	5.64307		30.77	1	5	5	7	2.41184e+07	1.41362	5	20.0609	18.7794	30.77	5	7	325	36.4786	5.64307		1.54739	1.41362			1.01272	1.01567	1.01419	0.00208437		0.0203335	4.17892e-05
Q16851-2	Isoform 2 of UTP--glucose-1-phosphate uridylyltransferase OS=Homo sapiens GN=UGP2 - [UGPA_HUMAN]	13.88	3	5	5	6	1.01046e+07	0.742242	4	4.74331	16.9406	13.88	5	6	497	55.6421	7.88428		14.69	3	5	5	8	2.47956e+07	1.59339	5	3.8047	22.7163	14.69	5	8	497	55.6421	7.88428		1.34727	1.59339			0.881747	1.14484	1.01329	0.186032		0.0190491	0.00349725
Q96KP4	Cytosolic non-specific dipeptidase OS=Homo sapiens GN=CNDP2 PE=1 SV=2 - [CNDP2_HUMAN]	30.95	1	11	11	29	5.10157e+07	0.722399	13	5.37719	74.9166	30.95	11	29	475	52.8449	5.97314		37.89	1	13	13	26	7.39182e+07	1.56187	15	8.70866	66.9176	37.89	13	26	475	52.8449	5.97314		1.38428	1.56187			0.905967	1.12219	1.01408	0.152893		0.0201693	0.00304093
P62316	Small nuclear ribonucleoprotein Sm D2 OS=Homo sapiens GN=SNRPD2 PE=1 SV=1 - [SMD2_HUMAN]	40.68	1	5	5	10	5.84797e+07	0.587424	6	5.24699	30.0374	40.68	5	10	118	13.5182	9.90576		49.15	1	6	6	14	6.70268e+07	1.28483	6	2.94938	38.6469	49.15	6	14	118	13.5182	9.90576		1.70235	1.28483			1.11414	0.923134	1.01863	0.135059		0.0266371	0.00353178
P00918	Carbonic anhydrase 2 OS=Homo sapiens GN=CA2 PE=1 SV=2 - [CAH2_HUMAN]	16.92	1	3	3	3	1.79979e+07	0.712052	3	18.0093	8.7753	16.92	3	3	260	29.2279	7.40088		13.46	1	2	2	2	8.32403e+06	1.54514	2	8.7209	5.60448	13.46	2	2	260	29.2279	7.40088		1.40439	1.54514			0.919132	1.11017	1.01465	0.135083		0.0209822	0.00279342
P26368-2	Isoform 2 of Splicing factor U2AF 65 kDa subunit OS=Homo sapiens GN=U2AF2 - [U2AF2_HUMAN]	11.89	2	3	3	4	1.35673e+07	0.58158	1		9.9098	11.89	3	4	471	53.087	9.08545		8.49	2	2	2	2	1.94458e+07	1.27368	2	14.2247	5.84732	8.49	2	2	471	53.087	9.08545		1.71945	1.27368			1.12533	0.915128	1.02023	0.148635		0.0288932	0.0042094
P13798	Acylamino-acid-releasing enzyme OS=Homo sapiens GN=APEH PE=1 SV=4 - [ACPH_HUMAN]	14.89	2	7	7	18	1.24717e+07	0.804748	9	4.83425	51.6115	14.89	7	18	732	81.1726	5.47803		11.34	2	6	6	10	7.01365e+06	1.69787	8	9.2719	27.3298	11.34	6	10	732	81.1726	5.47803		1.24262	1.69787			0.81326	1.2199	1.01658	0.287538		0.0237246	0.00671048
F8WCJ1	Eukaryotic translation initiation factor 5A-2 OS=Homo sapiens GN=EIF5A2 PE=4 SV=1 - [F8WCJ1_HUMAN]	37.14	8	4	4	18	6.47438e+07	0.544654	8	12.7511	52.3292	37.14	4	18	105	11.6799	9.14404		37.14	8	4	4	21	4.50128e+07	1.18559	9	10.1536	58.0393	37.14	4	21	105	11.6799	9.14404		1.83603	1.18559			1.20162	0.851833	1.02673	0.24734		0.0380549	0.00916746
F5H6D0	Mannosyl-oligosaccharide glucosidase OS=Homo sapiens GN=MOGS PE=4 SV=1 - [F5H6D0_HUMAN]	3.28	2	2	2	5	2.5375e+06	0.917134	2	0.523684	12.9094	3.28	2	5	731	80.6526	7.10791		3.28	2	2	2	3	1.95636e+06	1.84269	2	1.64009	7.48511	3.28	2	3	731	80.6526	7.10791		1.09035	1.84269			0.713604	1.32395	1.01878	0.431583		0.026841	0.0113706
P13796	Plastin-2 OS=Homo sapiens GN=LCP1 PE=1 SV=6 - [PLSL_HUMAN]	51.83	2	28	28	184	2.11671e+08	0.772441	64	14.2031	533.662	51.83	28	184	627	70.2439	5.42725		60.61	2	31	31	216	4.19207e+08	1.67381	88	23.5709	643.484	60.61	31	216	627	70.2439	5.42725		1.2946	1.67381			0.847275	1.20261	1.02494	0.251263		0.0355454	0.00871388
O75533	Splicing factor 3B subunit 1 OS=Homo sapiens GN=SF3B1 PE=1 SV=3 - [SF3B1_HUMAN]	5.6	1	6	6	9	6.94641e+06	0.518503	6	14.4051	21.9068	5.6	6	9	1304	145.738	7.09326		4.6	1	5	5	5	4.61552e+06	1.12529	5	12.7709	12.1532	4.6	5	5	1304	145.738	7.09326		1.92863	1.12529			1.26223	0.808507	1.03537	0.320831		0.0501447	0.0155384
Q9BWD1	Acetyl-CoA acetyltransferase, cytosolic OS=Homo sapiens GN=ACAT2 PE=1 SV=2 - [THIC_HUMAN]	33.25	1	6	6	19	2.3394e+07	0.767028	9	6.29486	56.9623	33.25	6	19	397	41.3244	6.91748		31.99	1	6	6	22	6.10992e+07	1.69194	9	9.85101	71.8315	31.99	6	22	397	41.3244	6.91748		1.30373	1.69194			0.853254	1.21564	1.03445	0.256245		0.0488599	0.0121032
Q9Y230	RuvB-like 2 OS=Homo sapiens GN=RUVBL2 PE=1 SV=3 - [RUVB2_HUMAN]	15.98	1	6	6	9	1.11295e+07	0.661078	5	15.3572	23.2514	15.98	6	9	463	51.1246	5.64307		25.7	1	8	8	15	2.22803e+07	1.52065	8	8.89028	42.131	25.7	8	15	463	51.1246	5.64307		1.51268	1.52065			0.990004	1.09257	1.04129	0.0725236		0.0583668	0.00406514
P22314	Ubiquitin-like modifier-activating enzyme 1 OS=Homo sapiens GN=UBA1 PE=1 SV=3 - [UBA1_HUMAN]	17.58	1	13	13	71	2.76078e+07	0.766941	28	8.76044	206.259	17.58	13	71	1058	117.774	5.75732		24.67	1	17	17	71	3.67897e+07	1.70334	36	14.8013	210.03	24.67	17	71	1058	117.774	5.75732		1.30388	1.70334			0.853351	1.22383	1.03859	0.261969		0.0546277	0.013779
P26583	High mobility group protein B2 OS=Homo sapiens GN=HMGB2 PE=1 SV=2 - [HMGB2_HUMAN]	31.1	1	4	7	15	8.85137e+07	0.564959	7	8.77787	40.5954	31.1	7	15	209	24.0187	7.81104		23.44	1	4	5	12	5.13631e+07	1.29967	5	23.3468	31.4029	23.44	5	12	209	24.0187	7.81104		1.77004	1.29967			1.15844	0.9338	1.04612	0.158842		0.065047	0.00987672
P53999	Activated RNA polymerase II transcriptional coactivator p15 OS=Homo sapiens GN=SUB1 PE=1 SV=3 - [TCP4_HUMAN]	19.69	1	2	2	4	3.28923e+07	0.634693	2	2.24106	12.2373	19.69	2	4	127	14.3864	9.59814		25.98	1	3	3	5	1.85626e+07	1.47443	3	7.75969	13.9803	25.98	3	5	127	14.3864	9.59814		1.57556	1.47443			1.03116	1.05936	1.04526	0.0199426		0.063864	0.00121846
E9PDK5	Annexin OS=Homo sapiens GN=ANXA11 PE=3 SV=1 - [E9PDK5_HUMAN]	33.25	3	10	10	16	1.83202e+07	0.674943	9	4.30089	46.3534	33.25	10	16	412	45.6993	8.45557		28.64	3	8	8	16	3.90003e+07	1.55937	9	8.89734	44.3185	28.64	8	16	412	45.6993	8.45557		1.48161	1.55937			0.969667	1.12039	1.04503	0.106579		0.0635447	0.00648072
P05164	Myeloperoxidase OS=Homo sapiens GN=MPO PE=1 SV=1 - [PERM_HUMAN]	63.22	2	41	41	822	1.03991e+09	0.543183	220	24.0958	2457.18	63.22	41	822	745	83.8148	8.96826		62.01	2	43	43	885	1.53357e+09	1.25156	261	14.3213	2705.53	62.01	43	885	745	83.8148	8.96826		1.841	1.25156			1.20488	0.899231	1.05206	0.216125		0.0732104	0.0150397
F8VPF3	Myosin light polypeptide 6 (Fragment) OS=Homo sapiens GN=MYL6 PE=4 SV=1 - [F8VPF3_HUMAN]	42.31	8	4	4	8	4.23532e+07	0.374067	6	11.2335	22.7761	42.31	4	8	130	14.4268	4.51318		42.31	8	4	4	12	3.39467e+07	0.528782	7	16.1121	33.3564	42.31	4	12	130	14.4268	4.51318		2.67332	0.528782			1.74961	0.379924	1.06477	0.968513		0.0905368	0.0823524
B4DJP7	Small nuclear ribonucleoprotein Sm D3 OS=Homo sapiens GN=SNRPD3 PE=2 SV=1 - [B4DJP7_HUMAN]	15.83	2	2	2	5	6.49678e+07	0.505971	3	7.59321	12.618	15.83	2	5	120	13.2829	8.90967		15.83	2	2	2	6	9.6594e+07	1.13691	2	16.0014	15.8508	15.83	2	6	120	13.2829	8.90967		1.9764	1.13691			1.29349	0.816854	1.05517	0.337035		0.0774806	0.0247482
Q14980-2	Isoform 2 of Nuclear mitotic apparatus protein 1 OS=Homo sapiens GN=NUMA1 - [NUMA1_HUMAN]	4.28	2	7	7	7	3.28748e+06	0.705889	4	3.40362	17.4404	4.28	7	7	2101	236.372	5.79541		2.81	2	5	5	6	3.15599e+06	1.62535	4	8.21267	13.4722	2.81	5	6	2101	236.372	5.79541		1.41665	1.62535			0.927157	1.16779	1.04748	0.170156		0.0669171	0.0108703
Q15393	Splicing factor 3B subunit 3 OS=Homo sapiens GN=SF3B3 PE=1 SV=4 - [SF3B3_HUMAN]	8.13	1	7	7	21	1.3932e+07	0.522574	11	7.79543	59.228	8.13	7	21	1217	135.492	5.26221		5.92	1	5	5	10	1.33689e+07	1.20024	7	16.0063	32.8743	5.92	5	10	1217	135.492	5.26221		1.9136	1.20024			1.2524	0.862362	1.05738	0.275795		0.0804925	0.0209948
P28838-2	Isoform 2 of Cytosol aminopeptidase OS=Homo sapiens GN=LAP3 - [AMPL_HUMAN]	28.69	2	10	10	15	1.42668e+07	0.697627	9	21.3185	38.6241	28.69	10	15	488	52.7379	6.7417		17.83	2	7	7	11	2.8495e+07	1.62259	6	5.71796	27.5687	17.83	7	11	488	52.7379	6.7417		1.43343	1.62259			0.938138	1.16582	1.05198	0.160992		0.0731023	0.0111874
Q02790	Peptidyl-prolyl cis-trans isomerase FKBP4 OS=Homo sapiens GN=FKBP4 PE=1 SV=3 - [FKBP4_HUMAN]	17.21	1	6	6	12	1.28275e+07	0.661397	10	14.6983	30.822	17.21	6	12	459	51.7721	5.42725		23.31	1	8	8	18	2.69228e+07	1.55491	12	41.4622	44.7528	23.31	8	18	459	51.7721	5.42725		1.51195	1.55491			0.989527	1.11718	1.05336	0.0902675		0.0749934	0.00642657
Q9BUJ2-4	Isoform 4 of Heterogeneous nuclear ribonucleoprotein U-like protein 1 OS=Homo sapiens GN=HNRNPUL1 - [HNRL1_HUMAN]	5.56	4	3	3	4	4.20576e+06	0.457224	2	15.3123	10.6445	5.56	3	4	756	84.741	8.77783		4.76	4	3	3	4	5.57277e+06	0.972528	2	5.41615	12.0047	4.76	3	4	756	84.741	8.77783		2.18711	0.972528			1.4314	0.698751	1.06508	0.518061		0.0909554	0.0442414
F5H8M4	Gelsolin OS=Homo sapiens GN=GSN PE=4 SV=1 - [F5H8M4_HUMAN]	9.5	6	4	4	7	1.20242e+07	0.635658	5	16.7271	19.7145	9.5	4	7	705	77.7111	5.69385		11.63	6	6	6	9	1.51519e+07	1.51292	7	21.0743	24.4761	11.63	6	9	705	77.7111	5.69385		1.57317	1.51292			1.02959	1.08702	1.05831	0.0406065		0.0817587	0.00313702
P00558	Phosphoglycerate kinase 1 OS=Homo sapiens GN=PGK1 PE=1 SV=3 - [PGK1_HUMAN]	76.5	1	26	26	142	558735960	0.797667	54	11.0377	434.99	76.5	26	142	417	44.5861	8.104		74.58	1	24	24	180	5.26239e+08	1.79416	85	20.1305	544.186	74.58	24	180	417	44.5861	8.104		1.25366	1.79416			0.82048	1.28909	1.05478	0.331355		0.0769463	0.0241723
P31146	Coronin-1A OS=Homo sapiens GN=CORO1A PE=1 SV=4 - [COR1A_HUMAN]	30.15	1	14	14	57	1.25022e+08	0.747056	26	10.1203	147.561	30.15	14	57	461	50.9938	6.68311		30.15	1	13	13	59	9.58641e+07	1.72043	29	15.2942	157.65	30.15	13	59	461	50.9938	6.68311		1.33859	1.72043			0.876066	1.23611	1.05609	0.254591		0.0787313	0.0189797
P25398	40S ribosomal protein S12 OS=Homo sapiens GN=RPS12 PE=1 SV=3 - [RS12_HUMAN]	30.3	1	3	3	5	2.76677e+07	0.519808	3	4.63604	12.9791	30.3	3	5	132	14.5055	7.21045		34.09	1	4	4	7	4.99161e+07	1.21033	4	8.88755	18.2263	34.09	4	7	132	14.5055	7.21045		1.92379	1.21033			1.25906	0.86961	1.06434	0.275383		0.0899528	0.0232741
F5H816	Phosphorylase OS=Homo sapiens GN=PYGL PE=3 SV=1 - [F5H816_HUMAN]	4.43	2	2	2	2	2.916e+06	0.720052	1		4.99012	4.43	2	2	813	93.0751	7.29834		3.44	3	2	2	3	2.65335e+06	1.69082	1		6.80001	3.44	2	3	813	93.0751	7.29834		1.38879	1.69082			0.90892	1.21484	1.06188	0.216315		0.0866188	0.0176451
P62857	40S ribosomal protein S28 OS=Homo sapiens GN=RPS28 PE=1 SV=1 - [RS28_HUMAN]	52.17	1	3	3	3	1.33248e+07	0.597696	2	17.5231	6.98237	52.17	3	3	69	7.8362	10.6968		28.99	1	2	2	3	6.76382e+06	1.45393	1		6.88363	28.99	2	3	69	7.8362	10.6968		1.67309	1.45393			1.09499	1.04464	1.06981	0.0356051		0.0973572	0.00324021
O43390	Heterogeneous nuclear ribonucleoprotein R OS=Homo sapiens GN=HNRNPR PE=1 SV=1 - [HNRPR_HUMAN]	12.32	2	4	7	19	4.8933e+07	0.513049	4	5.22647	48.9853	12.32	7	19	633	70.8993	8.1333		11.69	2	3	5	21	6.81076e+07	1.21816	3	6.16029	53.5515	11.69	5	21	633	70.8993	8.1333		1.94913	1.21816			1.27565	0.875233	1.07544	0.283136		0.104928	0.0276248
Q12905	Interleukin enhancer-binding factor 2 OS=Homo sapiens GN=ILF2 PE=1 SV=2 - [ILF2_HUMAN]	19.74	1	6	6	13	3.5182e+07	0.5997	7	6.80712	37.7679	19.74	6	13	390	43.0352	5.26221		38.21	1	9	9	18	3.86828e+07	1.47169	10	6.53576	52.4657	38.21	9	18	390	43.0352	5.26221		1.6675	1.47169			1.09133	1.05739	1.07436	0.0239979		0.103477	0.00231136
O43809	Cleavage and polyadenylation specificity factor subunit 5 OS=Homo sapiens GN=NUDT21 PE=1 SV=1 - [CPSF5_HUMAN]	18.5	1	3	3	5	2.32541e+07	0.473086	3	15.0329	14.0876	18.5	3	5	227	26.2107	8.82178		18.5	1	3	3	6	1.38089e+07	1.09303	3	6.55309	15.729	18.5	3	6	227	26.2107	8.82178		2.11378	1.09303			1.38341	0.78533	1.08437	0.422904		0.116855	0.0455734
Q9NTK5	Obg-like ATPase 1 OS=Homo sapiens GN=OLA1 PE=1 SV=2 - [OLA1_HUMAN]	15.66	1	5	5	13	2.15824e+07	0.721528	6	7.41458	37.5902	15.66	5	13	396	44.7153	7.81104		22.73	1	6	6	20	2.91493e+07	1.73033	10	9.68901	58.1765	22.73	6	20	396	44.7153	7.81104		1.38595	1.73033			0.907061	1.24322	1.07514	0.237703		0.104527	0.02311
P60866	40S ribosomal protein S20 OS=Homo sapiens GN=RPS20 PE=1 SV=1 - [RS20_HUMAN]	19.33	2	2	2	3	6.06108e+07	0.475316	3	14.3586	8.35665	19.33	2	3	119	13.3643	9.93506		22.69	2	3	3	10	3.89313e+07	1.10919	5	13.3657	27.3414	22.69	3	10	119	13.3643	9.93506		2.10386	1.10919			1.37692	0.796939	1.08693	0.410105		0.120256	0.0453734
E9PGT1	Translin OS=Homo sapiens GN=TSN PE=4 SV=1 - [E9PGT1_HUMAN]	23.77	2	5	5	13	4.19862e+07	0.771578	5	4.44577	37.0584	23.77	5	13	223	25.5565	6.88818		9.87	2	2	2	4	1.47226e+07	1.83053	3	0.86699	10.8564	9.87	2	4	223	25.5565	6.88818		1.29605	1.83053			0.848223	1.31522	1.08172	0.330216		0.113329	0.0345957
Q9NSD9	Phenylalanine--tRNA ligase beta subunit OS=Homo sapiens GN=FARSB PE=1 SV=3 - [SYFB_HUMAN]	7.64	1	3	3	3	7.86754e+06	0.649408	3	6.1888	8.43421	7.64	3	3	589	66.0735	6.84424		5.6	1	2	2	2	8.35204e+06	1.6187	2	17.8784	5.62909	5.6	2	2	589	66.0735	6.84424		1.53986	1.6187			1.00779	1.16302	1.08541	0.109761		0.118236	0.0119565
Q9UQ80	Proliferation-associated protein 2G4 OS=Homo sapiens GN=PA2G4 PE=1 SV=3 - [PA2G4_HUMAN]	28.93	2	9	9	17	8.63257e+07	0.478271	10	10.9003	44.6075	28.93	9	17	394	43.7592	6.55127		42.64	2	13	13	36	9.28229e+07	1.14321	19	10.5951	93.1321	42.64	13	36	394	43.7592	6.55127		2.09086	1.14321			1.36841	0.821387	1.0949	0.386802		0.130796	0.046207
P49321-2	Isoform 2 of Nuclear autoantigenic sperm protein OS=Homo sapiens GN=NASP - [NASP_HUMAN]	7.35	3	2	2	4	6.95055e+06	0.670584	2	1.97849	10.4765	7.35	2	4	449	48.7746	4.39893		13.59	3	4	4	8	1.02121e+07	1.67309	4	21.5101	19.9932	13.59	4	8	449	48.7746	4.39893		1.49124	1.67309			0.975971	1.2021	1.08903	0.159894		0.123048	0.0180662
B4DHG0	Dihydrolipoyl dehydrogenase, mitochondrial OS=Homo sapiens GN=DLD PE=2 SV=1 - [B4DHG0_HUMAN]	7.32	4	2	2	5	5.12471e+06	0.850389	3	8.26314	14.38	7.32	2	5	410	43.5596	7.03467		7.32	4	2	2	4	1.23201e+07	1.96093	3	1.33376	13.2615	7.32	2	4	410	43.5596	7.03467		1.17593	1.96093			0.769612	1.40891	1.08926	0.45205		0.123349	0.0511905
P05109	Protein S100-A8 OS=Homo sapiens GN=S100A8 PE=1 SV=1 - [S10A8_HUMAN]	23.66	1	2	2	2	1.99124e+07	0.860511	2	16.3597	5.06753	23.66	2	2	93	10.8276	7.03467		23.66	1	2	2	4	4.05404e+07	1.97617	1		10.6619	23.66	2	4	93	10.8276	7.03467		1.1621	1.97617			0.76056	1.41986	1.09021	0.466195		0.124605	0.0532837
P62258	14-3-3 protein epsilon OS=Homo sapiens GN=YWHAE PE=1 SV=1 - [1433E_HUMAN]	35.29	1	6	9	32	1.7975e+08	0.533228	10	27.1038	85.3026	35.29	9	32	255	29.1554	4.7417		28.63	1	3	6	20	1.98331e+08	1.36741	6	13.4315	55.7525	28.63	6	20	255	29.1554	4.7417		1.87537	1.36741			1.22737	0.982471	1.10492	0.173173		0.143945	0.0225604
F8VWC5	60S ribosomal protein L18 OS=Homo sapiens GN=RPL18 PE=3 SV=1 - [F8VWC5_HUMAN]	30.82	4	5	5	24	1.03963e+08	0.600751	7	13.8337	75.1374	30.82	5	24	159	18.08	11.8394		36.48	4	5	5	36	9.28054e+07	1.559	9	39.7641	113.631	36.48	5	36	159	18.08	11.8394		1.66458	1.559			1.08942	1.12012	1.10477	0.0217123		0.143748	0.00282512
P35268	60S ribosomal protein L22 OS=Homo sapiens GN=RPL22 PE=1 SV=2 - [RL22_HUMAN]	39.06	1	3	3	4	5.88729e+07	0.425613	3	12.9094	10.7307	39.06	3	4	128	14.7778	9.18799		18.75	1	2	2	7	1.28225e+08	0.976202	4	15.6031	17.8519	18.75	2	7	128	14.7778	9.18799		2.34955	0.976202			1.53771	0.701391	1.11955	0.591368		0.162921	0.0860578
B4DJV2	Citrate synthase OS=Homo sapiens GN=CS PE=2 SV=1 - [B4DJV2_HUMAN]	8.61	2	3	3	10	3.06605e+07	0.802662	4	5.8761	25.9988	8.61	3	10	453	50.3997	7.89893		17.22	2	4	4	11	4.41746e+07	1.93935	5	19.5917	31.02	17.22	4	11	453	50.3997	7.89893		1.24585	1.93935			0.815375	1.3934	1.10439	0.408727		0.143248	0.0530152
P29350	Tyrosine-protein phosphatase non-receptor type 6 OS=Homo sapiens GN=PTPN6 PE=1 SV=1 - [PTN6_HUMAN]	32.1	3	16	16	46	3.6218e+07	0.610188	19	9.04578	124.791	32.1	16	46	595	67.5191	7.78174		40.67	3	17	17	49	8.35012e+07	1.59977	21	7.52233	142.936	40.67	17	49	595	67.5191	7.78174		1.63884	1.59977			1.07257	1.14942	1.111	0.0543396		0.151853	0.00742723
P51858	Hepatoma-derived growth factor OS=Homo sapiens GN=HDGF PE=1 SV=1 - [HDGF_HUMAN]	11.25	1	3	3	8	1.41937e+07	0.737352	4	11.4481	22.087	11.25	3	8	240	26.7719	4.729		11.25	1	2	2	9	1.53267e+07	1.85025	7	202.134	22.6798	11.25	2	9	240	26.7719	4.729		1.35621	1.85025			0.887596	1.32939	1.10849	0.312394		0.148598	0.0418778
E9PQ56	Poly(U)-binding-splicing factor PUF60 (Fragment) OS=Homo sapiens GN=PUF60 PE=4 SV=1 - [E9PQ56_HUMAN]	16.41	8	2	2	4	3.95615e+07	0.655564	3	5.45032	14.3774	16.41	2	4	323	34.5077	8.5874		23.22	8	3	3	7	1.72622e+07	1.70311	5	17.8581	20.12	23.22	3	7	323	34.5077	8.5874		1.5254	1.70311			0.998331	1.22367	1.111	0.159336		0.151857	0.0217788
P63244	Guanine nucleotide-binding protein subunit beta-2-like 1 OS=Homo sapiens GN=GNB2L1 PE=1 SV=3 - [GBLP_HUMAN]	70.03	1	14	14	37	1.02977e+08	0.497821	23	7.65269	104.888	70.03	14	37	317	35.0546	7.69385		64.67	1	14	14	32	7.65975e+07	1.29427	19	13.1137	91.8084	64.67	14	32	317	35.0546	7.69385		2.00875	1.29427			1.31467	0.929918	1.12229	0.27206		0.16645	0.04035
C9J9K3	40S ribosomal protein SA (Fragment) OS=Homo sapiens GN=RPSA PE=3 SV=1 - [C9J9K3_HUMAN]	47.35	2	9	9	45	9.33662e+07	0.493018	23	5.93698	139.819	47.35	9	45	264	29.487	5.24951		47.73	2	8	8	40	1.57001e+08	1.32008	19	6.33677	126.526	47.73	8	40	264	29.487	5.24951		2.02832	1.32008			1.32748	0.94846	1.13797	0.268005		0.186461	0.0439138
F5GXD5	Dipeptidyl peptidase 3 OS=Homo sapiens GN=DPP3 PE=4 SV=1 - [F5GXD5_HUMAN]	19.84	5	8	8	11	1.22919e+07	0.770738	7	5.60345	31.4603	19.84	8	11	635	71.044	5.13525		12.44	5	4	4	8	1.939e+07	1.96091	4	19.9545	23.3602	12.44	4	8	635	71.044	5.13525		1.29746	1.96091			0.849147	1.40889	1.12902	0.3958		0.175071	0.0613746
P23396	40S ribosomal protein S3 OS=Homo sapiens GN=RPS3 PE=1 SV=2 - [RS3_HUMAN]	64.61	1	15	15	44	1.14484e+08	0.449247	26	12.925	110.974	64.61	15	44	243	26.6714	9.65674		53.5	1	11	11	36	8.53168e+07	1.15194	21	13.1629	96.5696	53.5	11	36	243	26.6714	9.65674		2.22595	1.15194			1.45682	0.827653	1.14223	0.444886		0.191859	0.0747266
Q8WVC2	40S ribosomal protein S21 OS=Homo sapiens GN=RPS21 PE=2 SV=1 - [Q8WVC2_HUMAN]	45.68	2	3	3	5	2.81964e+07	0.545926	3	20.9927	14.6147	45.68	3	5	81	8.84446	8.49951		34.57	2	2	2	4	4.04143e+07	1.5091	3	8.96088	12.4158	34.57	2	4	81	8.84446	8.49951		1.83175	1.5091			1.19883	1.08427	1.14155	0.0810043		0.190991	0.0135527
P09874	Poly [ADP-ribose] polymerase 1 OS=Homo sapiens GN=PARP1 PE=1 SV=4 - [PARP1_HUMAN]	7.2	1	6	6	9	8.85766e+06	0.600091	8	14.9446	22.7457	7.2	6	9	1014	113.012	8.88037		3.65	1	3	3	5	1.26956e+07	1.66877	4	9.32095	12.9585	3.65	3	5	1014	113.012	8.88037		1.66641	1.66877			1.09062	1.199	1.14481	0.0766341		0.195104	0.0130604
P14678-2	Isoform SM-B of Small nuclear ribonucleoprotein-associated proteins B and B' OS=Homo sapiens GN=SNRPB - [RSMB_HUMAN]	12.55	6	2	2	3	1.99256e+07	0.467553	2	16.3319	7.76451	12.55	2	3	231	23.6402	10.9019		12.55	6	2	2	3	2.74539e+07	1.25721	2	2.85626	9.07723	12.55	2	3	231	23.6402	10.9019		2.13879	1.25721			1.39978	0.903294	1.15154	0.351066		0.203559	0.0620584
Q07960	Rho GTPase-activating protein 1 OS=Homo sapiens GN=ARHGAP1 PE=1 SV=1 - [RHG01_HUMAN]	12.76	1	3	3	7	2.85615e+07	0.876611	2	11.2464	19.223	12.76	3	7	439	50.4042	6.29053		8.66	1	2	2	3	2.47908e+07	2.13469	1		9.10045	8.66	2	3	439	50.4042	6.29053		1.14076	2.13469			0.746591	1.53375	1.14017	0.556606		0.18925	0.0923877
E7ETA0	Nuclease-sensitive element-binding protein 1 OS=Homo sapiens GN=YBX1 PE=4 SV=1 - [E7ETA0_HUMAN]	10.83	2	2	2	11	1.67667e+07	0.526714	4	17.6743	32.2851	10.83	2	11	314	34.0077	7.53271		13.69	2	4	4	8	1.59216e+07	1.50064	5	21.9837	25.9298	13.69	4	8	314	34.0077	7.53271		1.89856	1.50064			1.24255	1.07819	1.16037	0.116221		0.214589	0.0214928
E7EPK1	Septin-7 OS=Homo sapiens GN=SEPT7 PE=3 SV=1 - [E7EPK1_HUMAN]	13.3	4	3	4	5	9.41537e+06	0.814408	3	2.8915	12.3238	13.3	4	5	436	50.5349	8.63135		11.24	4	3	3	7	1.75433e+07	2.09132	4	1.22603	20.1531	11.24	3	7	436	50.5349	8.63135		1.22789	2.09132			0.803615	1.50259	1.1531	0.494253		0.205523	0.0880929
P05386	60S acidic ribosomal protein P1 OS=Homo sapiens GN=RPLP1 PE=1 SV=1 - [RLA1_HUMAN]	51.75	1	2	2	12	3.69812e+07	0.449726	3	0.0401242	36.5148	51.75	2	12	114	11.5067	4.32275		51.75	1	2	2	10	9.23893e+07	1.23198	4	6.60467	34.2821	51.75	2	10	114	11.5067	4.32275		2.22358	1.23198			1.45526	0.885164	1.17021	0.403121		0.226773	0.0781198
P13727	Bone marrow proteoglycan OS=Homo sapiens GN=PRG2 PE=1 SV=2 - [PRG2_HUMAN]	24.77	1	4	4	12	5.25938e+07	0.370206	7	10.8425	32.1314	24.77	4	12	222	25.1893	6.75635		20.27	1	4	4	13	1.14755e+08	0.839445	5	2.05437	34.5378	20.27	4	13	222	25.1893	6.75635		2.7012	0.839445			1.76786	0.603133	1.18549	0.823583		0.245488	0.170545
Q92841-1	Isoform 2 of Probable ATP-dependent RNA helicase DDX17 OS=Homo sapiens GN=DDX17 - [DDX17_HUMAN]	7.85	7	4	4	5	7.69671e+06	0.402341	4	6.30479	12.6928	7.85	4	5	650	72.326	8.5874		9.85	7	5	5	15	1.24146e+07	1.04492	9	41.3684	37.7229	9.85	5	15	650	72.326	8.5874		2.48546	1.04492			1.62666	0.750766	1.18871	0.619348		0.249398	0.129943
Q9Y265	RuvB-like 1 OS=Homo sapiens GN=RUVBL1 PE=1 SV=1 - [RUVB1_HUMAN]	24.56	1	9	9	22	1.71879e+07	0.656174	9	5.91344	58.9015	24.56	9	22	456	50.1963	6.41748		21.49	1	7	7	19	4.51114e+07	1.9039	9	8.98077	55.5315	21.49	7	19	456	50.1963	6.41748		1.52399	1.9039			0.997403	1.36793	1.18267	0.262005		0.242046	0.0536222
P00505	Aspartate aminotransferase, mitochondrial OS=Homo sapiens GN=GOT2 PE=1 SV=3 - [AATM_HUMAN]	5.35	1	2	2	5	6.40244e+06	0.609524	3	10.5599	12.3488	5.35	2	5	430	47.4873	9.01221		15.12	1	5	5	7	2.95306e+07	1.80375	4	7.28271	22.0008	15.12	5	7	430	47.4873	9.01221		1.64062	1.80375			1.07374	1.29598	1.18486	0.157146		0.244714	0.032456
E9PH29	Thioredoxin-dependent peroxide reductase, mitochondrial OS=Homo sapiens GN=PRDX3 PE=4 SV=1 - [E9PH29_HUMAN]	22.69	2	4	4	14	9.38023e+07	0.406978	7	7.71168	40.4947	22.69	4	14	238	25.8223	7.45947		31.09	2	5	5	21	7.25018e+07	1.09348	8	4.69506	62.732	31.09	5	21	238	25.8223	7.45947		2.45714	1.09348			1.60812	0.785656	1.19689	0.581571		0.259289	0.125989
P12956	X-ray repair cross-complementing protein 6 OS=Homo sapiens GN=XRCC6 PE=1 SV=2 - [XRCC6_HUMAN]	29.72	1	13	13	27	4.38231e+07	0.629341	13	11.5265	82.1903	29.72	13	27	609	69.7991	6.63916		24.3	1	10	10	32	5.08407e+07	1.88605	16	20.1506	100.008	24.3	10	32	609	69.7991	6.63916		1.58896	1.88605			1.03993	1.3551	1.19752	0.222863		0.260046	0.0483957
A8MUD9	60S ribosomal protein L7 OS=Homo sapiens GN=RPL7 PE=3 SV=1 - [A8MUD9_HUMAN]	26.92	2	5	5	17	6.37209e+07	0.313526	13	26.7021	47.1297	26.92	5	17	208	24.4174	10.6675		39.9	2	7	7	33	6.59479e+07	0.490383	18	137.382	94.5655	39.9	7	33	208	24.4174	10.6675		3.18953	0.490383			2.08745	0.352335	1.21989	1.22691		0.286756	0.288406
P62854	40S ribosomal protein S26 OS=Homo sapiens GN=RPS26 PE=1 SV=3 - [RS26_HUMAN]	20.87	1	2	2	4	5.27667e+07	0.388013	1		9.79795	20.87	2	4	115	13.0071	11.0044		33.91	1	3	3	6	6.85866e+07	1.02984	3	24.9899	14.8316	33.91	3	6	115	13.0071	11.0044		2.57723	1.02984			1.68672	0.73993	1.21332	0.669482		0.278966	0.153926
F5H335	Eukaryotic translation initiation factor 3 subunit A OS=Homo sapiens GN=EIF3A PE=4 SV=1 - [F5H335_HUMAN]	3.78	2	3	3	4	6.90102e+06	0.576335	4	12.9277	11.3825	3.78	3	4	1348	162.537	6.771		6.53	2	6	6	7	1.49347e+07	1.77159	6	4.84089	18.8714	6.53	6	7	1348	162.537	6.771		1.7351	1.77159			1.13557	1.27287	1.20422	0.0970838		0.268101	0.0216141
P62701	40S ribosomal protein S4, X isoform OS=Homo sapiens GN=RPS4X PE=1 SV=2 - [RS4X_HUMAN]	37.64	1	8	8	31	6.62805e+07	0.44575	16	5.89132	91.2872	37.64	8	31	263	29.5791	10.1548		38.4	1	9	9	38	1.35044e+08	1.34061	19	15.2708	112.861	38.4	9	38	263	29.5791	10.1548		2.24341	1.34061			1.46824	0.963213	1.21573	0.357112		0.281821	0.082783
P62913-2	Isoform 2 of 60S ribosomal protein L11 OS=Homo sapiens GN=RPL11 - [RL11_HUMAN]	16.95	2	3	3	11	1.06791e+08	0.362383	5	7.38742	33.7471	16.95	3	11	177	20.1116	9.59814		18.64	2	4	4	21	7.50057e+07	0.911889	7	15.1867	65.6496	18.64	4	21	177	20.1116	9.59814		2.75951	0.911889			1.80602	0.655182	1.2306	0.813762		0.29936	0.197959
P46781	40S ribosomal protein S9 OS=Homo sapiens GN=RPS9 PE=1 SV=3 - [RS9_HUMAN]	27.84	1	8	8	19	9.30718e+07	0.448185	10	7.63834	44.0258	27.84	8	19	194	22.5776	10.6528		27.84	1	7	7	19	6.04856e+07	1.40775	12	29.2271	42.8647	27.84	7	19	194	22.5776	10.6528		2.23122	1.40775			1.46027	1.01146	1.23586	0.317357		0.305517	0.0784538
B5MCX3	Septin-2 OS=Homo sapiens GN=SEPT2 PE=3 SV=1 - [B5MCX3_HUMAN]	19	3	4	4	6	6.48906e+06	0.646448	4	9.74652	15.816	19	4	6	321	36.9169	6.17627		19	3	4	4	10	1.72478e+07	2.02863	6	6.33255	25.7294	19	4	10	321	36.9169	6.17627		1.54691	2.02863			1.01241	1.45755	1.23498	0.31476		0.304486	0.0776044
P08246	Neutrophil elastase OS=Homo sapiens GN=ELANE PE=1 SV=1 - [ELNE_HUMAN]	19.48	1	3	3	5	1.02468e+07	0.454556	4	5.46542	13.2428	19.48	3	5	267	28.4998	9.34912		13.48	1	2	2	5	1.12489e+07	1.49828	3	8.28178	13.4965	13.48	2	5	267	28.4998	9.34912		2.19995	1.49828			1.4398	1.0765	1.25815	0.256895		0.331302	0.0676471
P25205	DNA replication licensing factor MCM3 OS=Homo sapiens GN=MCM3 PE=1 SV=3 - [MCM3_HUMAN]	11.51	1	7	7	9	7.75332e+06	0.356844	6	49.2331	23.3243	11.51	7	9	808	90.924	5.77002		11.76	1	8	8	14	1.52421e+07	1.04221	11	53.6224	37.5154	11.76	8	14	808	90.924	5.77002		2.80235	1.04221			1.83405	0.748814	1.29143	0.767379		0.368973	0.219246
P05388	60S acidic ribosomal protein P0 OS=Homo sapiens GN=RPLP0 PE=1 SV=1 - [RLA0_HUMAN]	41.64	1	9	9	33	6.53894e+07	0.340467	11	3.40347	94.2394	41.64	9	33	317	34.2518	5.97314		29.65	1	7	7	35	7.77786e+07	0.963246	14	44.238	103.993	29.65	7	35	317	34.2518	5.97314		2.93715	0.963246			1.92227	0.692082	1.30718	0.869877		0.386456	0.257172
Q04760-2	Isoform 2 of Lactoylglutathione lyase OS=Homo sapiens GN=GLO1 - [LGUL_HUMAN]	24.85	2	4	4	7	3.71915e+07	0.69628	5	2.77232	17.2948	24.85	4	7	169	19.0306	6.04932		30.77	2	4	4	6	4.70642e+07	2.28102	4	9.36717	15.0743	30.77	4	6	169	19.0306	6.04932		1.4362	2.28102			0.939953	1.63889	1.28942	0.494224		0.366724	0.140562
B3KTM6	60S ribosomal protein L5 OS=Homo sapiens GN=RPL5 PE=2 SV=1 - [B3KTM6_HUMAN]	27.94	2	5	5	14	4.16663e+07	0.37468	8	15.5115	45.4232	27.94	5	14	247	28.0262	9.12939		25.51	2	5	5	23	1.5775e+07	1.21937	10	18.1472	71.1066	25.51	5	23	247	28.0262	9.12939		2.66895	1.21937			1.74674	0.876105	1.31142	0.615635		0.391135	0.183614
P30050	60S ribosomal protein L12 OS=Homo sapiens GN=RPL12 PE=1 SV=1 - [RL12_HUMAN]	63.64	1	8	8	28	1.79942e+08	0.3454	8	4.79412	81.8322	63.64	8	28	165	17.8075	9.42236		38.18	1	5	5	34	9.32351e+07	1.10506	11	5.9365	101.403	38.18	5	34	165	17.8075	9.42236		2.89519	1.10506			1.89482	0.793975	1.3444	0.778413		0.426958	0.247211
P39019	40S ribosomal protein S19 OS=Homo sapiens GN=RPS19 PE=1 SV=2 - [RS19_HUMAN]	40.69	1	6	6	21	8.86647e+07	0.456585	6	6.10928	53.4923	40.69	6	21	145	16.0505	10.3159		42.76	1	6	6	25	1.09438e+08	1.75806	11	29.3654	65.7887	42.76	6	25	145	16.0505	10.3159		2.19017	1.75806			1.4334	1.26315	1.34828	0.120389		0.431116	0.0384947
E5RI99	60S ribosomal protein L30 (Fragment) OS=Homo sapiens GN=RPL30 PE=3 SV=1 - [E5RI99_HUMAN]	24.56	2	2	2	8	4.78043e+07	0.324645	3	8.01563	22.8645	24.56	2	8	114	12.6476	9.5542		41.23	2	3	3	11	4.02664e+07	1.08114	5	2.14143	30.6839	41.23	3	11	114	12.6476	9.5542		3.08029	1.08114			2.01596	0.77679	1.39637	0.876222		0.481684	0.302256
P62081	40S ribosomal protein S7 OS=Homo sapiens GN=RPS7 PE=1 SV=1 - [RS7_HUMAN]	29.38	1	4	4	13	2.0793e+07	0.470023	7	12.0482	31.3741	29.38	4	13	194	22.1133	10.0962		25.77	1	4	4	19	2.17576e+07	1.98925	9	20.0697	49.4248	25.77	4	19	194	22.1133	10.0962		2.12756	1.98925			1.39242	1.42925	1.41084	0.0260431		0.496552	0.00916599
P62269	40S ribosomal protein S18 OS=Homo sapiens GN=RPS18 PE=1 SV=3 - [RS18_HUMAN]	44.08	1	8	8	27	5.3304e+07	0.529235	13	7.48034	65.8415	44.08	8	27	152	17.7079	10.9897		48.03	1	8	8	29	1.26318e+08	2.29757	13	19.0304	72.9319	48.03	8	29	152	17.7079	10.9897		1.88952	2.29757			1.23663	1.65078	1.44371	0.292844		0.529777	0.107461
D6RAN4	60S ribosomal protein L9 (Fragment) OS=Homo sapiens GN=RPL9 PE=4 SV=1 - [D6RAN4_HUMAN]	24.18	2	4	4	7	2.94008e+07	0.336592	4	20.7923	19.7637	24.18	4	7	182	20.8614	10.1987		33.52	2	4	5	8	7.18039e+07	1.44106	5	4.97507	22.9338	33.52	5	8	182	20.8614	10.1987		2.97096	1.44106			1.9444	1.03539	1.4899	0.642771		0.575211	0.248158
F8W181	60S ribosomal protein L6 (Fragment) OS=Homo sapiens GN=RPL6 PE=3 SV=1 - [F8W181_HUMAN]	21.68	2	4	4	29	2.45357e+07	0.2527	16	29.3897	76.7673	21.68	4	29	226	25.8758	10.6675		29.65	2	6	6	42	8.16453e+07	0.600038	21	25.6647	112.025	29.65	6	42	226	25.8758	10.6675		3.95726	0.600038			2.58991	0.431121	1.51052	1.52649		0.595042	0.601336
P46783	40S ribosomal protein S10 OS=Homo sapiens GN=RPS10 PE=1 SV=1 - [RS10_HUMAN]	14.55	2	2	2	11	5.26923e+07	0.509262	3	12.5242	28.9572	14.55	2	11	165	18.8859	10.1548		14.55	2	2	2	12	5.73678e+07	2.3973	3	13.202	32.5354	14.55	2	12	165	18.8859	10.1548		1.96363	2.3973			1.28514	1.72244	1.50379	0.309218		0.588599	0.121031
H3BM89	60S ribosomal protein L4 OS=Homo sapiens GN=RPL4 PE=4 SV=1 - [H3BM89_HUMAN]	11.41	3	3	3	7	1.77299e+07	0.268496	3	8.70996	18.4641	11.41	3	7	333	37.6332	11.0337		11.41	3	3	3	11	5.50939e+07	0.98313	3	169.121	27.3563	11.41	3	11	333	37.6332	11.0337		3.72444	0.98313			2.43754	0.706369	1.57195	1.22412		0.652558	0.508164
P46782	40S ribosomal protein S5 OS=Homo sapiens GN=RPS5 PE=1 SV=4 - [RS5_HUMAN]	22.55	1	4	4	30	5.02078e+07	0.59457	9	12.5729	98.8919	22.55	4	30	204	22.8621	9.71533		13.73	1	2	2	27	2.74368e+07	3.0031	11	67.849	93.4348	13.73	2	27	204	22.8621	9.71533		1.68189	3.0031			1.10074	2.1577	1.62922	0.747379		0.704183	0.323032
P62277	40S ribosomal protein S13 OS=Homo sapiens GN=RPS13 PE=1 SV=2 - [RS13_HUMAN]	27.81	1	4	4	14	3.04e+07	0.365095	7	25.3859	42.0835	27.81	4	14	151	17.2117	10.5356		32.45	1	6	6	18	9.93011e+07	2.16392	10	7.32074	57.3541	32.45	6	18	151	17.2117	10.5356		2.73902	2.16392			1.7926	1.55476	1.67368	0.168183		0.743024	0.0746644
P62906	60S ribosomal protein L10a OS=Homo sapiens GN=RPL10A PE=1 SV=2 - [RL10A_HUMAN]	15.21	1	3	3	8	9.58152e+07	0.268394	4	10.2528	22.8265	15.21	3	8	217	24.8155	9.93506		31.8	1	7	7	17	9.04752e+07	1.33627	11	8.71022	50.9989	31.8	7	17	217	24.8155	9.93506		3.72586	1.33627			2.43847	0.960095	1.69928	1.04537		0.764924	0.470567
B4DR70	RNA-binding protein FUS OS=Homo sapiens GN=FUS PE=2 SV=1 - [B4DR70_HUMAN]	7.69	4	2	2	3	1.80685e+07	0.439023	2	11.2498	9.93476	7.69	2	3	429	44.7851	8.99756		7.69	4	2	2	2	1.61189e+07	2.63435	2	21.142	5.72763	7.69	2	2	429	44.7851	8.99756		2.27778	2.63435			1.49074	1.89276	1.69175	0.284267		0.758515	0.127454
P62249	40S ribosomal protein S16 OS=Homo sapiens GN=RPS16 PE=1 SV=2 - [RS16_HUMAN]	39.04	1	6	6	11	8.25926e+07	0.459688	6	3.73178	25.0825	39.04	6	11	146	16.435	10.2134		35.62	1	5	5	16	6.50467e+07	2.8613	9	62.1214	38.3609	35.62	5	16	146	16.435	10.2134		2.17539	2.8613			1.42373	2.05581	1.73977	0.446952		0.798896	0.205239
P62847-2	Isoform 2 of 40S ribosomal protein S24 OS=Homo sapiens GN=RPS24 - [RS24_HUMAN]	30	5	3	3	9	1.81001e+07	0.346505	5	12.7394	24.2271	30	3	9	130	15.0592	10.8872		30	5	4	4	18	4.58858e+07	2.24374	8	28.9687	51.7169	30	4	18	130	15.0592	10.8872		2.88596	2.24374			1.88878	1.61211	1.75044	0.195635		0.807719	0.0902734
E7EPB3	60S ribosomal protein L14 OS=Homo sapiens GN=RPL14 PE=4 SV=1 - [E7EPB3_HUMAN]	26.61	3	3	3	13	2.02978e+07	0.313948	6	23.7394	40.8599	26.61	3	13	124	14.5486	10.2134		36.29	3	4	4	22	6.27738e+07	2.22521	9	777.123	65.6107	36.29	4	22	124	14.5486	10.2134		3.18524	2.22521			2.08465	1.59879	1.84172	0.343554		0.881051	0.164351
B4DM74	60S ribosomal protein L18a OS=Homo sapiens GN=RPL18A PE=2 SV=1 - [B4DM74_HUMAN]	17.53	2	2	2	2	4.79072e+06	0.218854	2	4.12663	4.99579	17.53	2	2	154	18.0984	10.4771		25.97	2	4	4	6	1.28549e+07	1.11039	6	249.918	17.3757	25.97	4	6	154	18.0984	10.4771		4.56926	1.11039			2.99044	0.797802	1.89412	1.55043		0.921529	0.754316
Q5T8U3	60S ribosomal protein L7a (Fragment) OS=Homo sapiens GN=RPL7A PE=4 SV=1 - [Q5T8U3_HUMAN]	15.18	2	3	3	18	5.78817e+07	0.203067	4	14.5265	54.2439	15.18	3	18	191	21.5314	11.019		15.18	2	3	3	30	8.22773e+07	0.85378	6	9.05341	99.095	15.18	3	30	191	21.5314	11.019		4.92447	0.85378			3.22292	0.613432	1.91818	1.84519		0.939735	0.903976
P62263	40S ribosomal protein S14 OS=Homo sapiens GN=RPS14 PE=1 SV=3 - [RS14_HUMAN]	23.84	1	3	3	8	4.47517e+07	0.457539	3	1.66081	20.2105	23.84	3	8	151	16.2625	10.0522		31.13	1	4	4	15	5.58119e+07	3.31791	5	106.96	39.0286	31.13	4	15	151	16.2625	10.0522		2.1856	3.31791			1.43041	2.38389	1.90715	0.674207		0.931418	0.329271
Q96KK5	Histone H2A type 1-H OS=Homo sapiens GN=HIST1H2AH PE=1 SV=3 - [H2A1H_HUMAN]	35.94	7	5	5	14	5.0632e+08	0.164513	4	17.1708	40.7779	35.94	5	14	128	13.8978	10.8872		35.94	7	7	7	17	9.1002e+08	2.42598	6	3.40613	47.6096	35.94	7	17	128	13.8978	10.8872		6.07856	2.42598			3.97823	1.74304	2.86064	1.58052		1.51634	0.837784
P08708	40S ribosomal protein S17 OS=Homo sapiens GN=RPS17 PE=1 SV=2 - [RS17_HUMAN]	32.59	1	4	4	8	4.12535e+07	0.302859	6	7.54184	23.0181	32.59	4	8	135	15.5404	9.84717		32.59	1	3	3	12	6.46843e+07	5.89467	5	23.3024	38.105	32.59	3	12	135	15.5404	9.84717		3.30187	5.89467			2.16097	4.23526	3.19812	1.46674		1.67722	0.769219
P62805	Histone H4 OS=Homo sapiens GN=HIST1H4A PE=1 SV=2 - [H4_HUMAN]	52.43	1	9	9	30	4.10849e+08	0.140818	9	28.7144	85.5095	52.43	9	30	103	11.3604	11.356		53.4	1	10	10	44	1.19241e+09	3.63812	12	9.17273	118.787	53.4	10	44	103	11.3604	11.356		7.10137	3.63812			4.64763	2.61395	3.63079	1.43803		1.86028	0.736795
O60814	Histone H2B type 1-K OS=Homo sapiens GN=HIST1H2BK PE=1 SV=3 - [H2B1K_HUMAN]	26.98	11	3	3	31	7.0425e+08	0.152077	7	10.9091	80.2034	26.98	3	31	126	13.8816	10.3159		26.98	11	3	3	86	4.68869e+08	4.48828	17	75.7414	217.056	26.98	3	86	126	13.8816	10.3159		6.5756	4.48828			4.30354	3.22478	3.76416	0.762797		1.91233	0.387528
