# Supplementary material for: Global protein expression dataset acquired during isoniazid-induced cytoprotection against H2O2 challenge in HL-60 cells
Source: Data Brief. 2016 Jan 29;6:823–8. doi: 10.1016/j.dib.2016.01.035 (PMC4749934; doi:10.1016/j.dib.2016.01.035)
Supplement: Supplementary file 2 — Supplementary material [file mmc2.zip]

Archive with 4 entries (4 files):
- coi_disclosure-Baghd.pdf
- coi_disclosure-Fahlman.pdf
- coi_disclosure-Khan.pdf
- coi_disclosure-Siraki.pdf
